# Supplementary material for: Epigenetic Impact of Sleep Timing in Children: Novel DNA Methylation Signatures via SWAG Analysis
Source: Int J Mol Sci. 2025 Oct 31;26(21):10615. doi: 10.3390/ijms262110615 (PMC12607692; doi:10.3390/ijms262110615)
Supplement: Supplementary file 1 [file ijms-26-10615-s001.zip]

Archive with 2 entries (2 files):
- Supplementary Sheets Tables S1-S5.xlsx
- Supplementary Statistical Appendix_proof.pdf
