# Supplementary material for: Epigenetic Impact of Sleep Timing in Children: Novel DNA Methylation Signatures via SWAG Analysis
Source: Int J Mol Sci. 2025 Oct 31;26(21):10615. doi: 10.3390/ijms262110615 (PMC12607692; doi:10.3390/ijms262110615)
Supplement: Supplementary file 1 [file ijms-26-10615-s001.zip › Supplementary Sheets Tables S1-S5.xlsx]

## Sheet: SWAG RESULTS ALL TARGET IDS
Table S1 - SWAG analysis results between early vs late bed timings with all Target IDs
TARGET ID	freq_post	percentage	GENE	GENE REGION	REGULATORY REGION	CHR	LOCATION	METHYLATION STATUS
cg09760986	484	0.115	ABCG2	TSS1500; 5'UTR		4	S_Shore	Hypermethylated
cg22792063	406	0.096	ABHD4	Body	Promoter_Associated	14	Island	Hypomethylated
cg00807892	395	0.094	MOBKL1A	TSS1500	Promoter_Associated	4	Island	Hypomethylated
cg25282780	221	0.052	AK3	TSS1500	Promoter_Associated	9	Island	Hypomethylated
cg09321097	213	0.051	SDE2	1stExon; 5'UTR	Promoter_Associated	1	Island	Hypomethylated
cg26811976	194	0.046	PRAMEF4	5'UTR		1		Hypermethylated
cg00213052	191	0.045				18	Island	Hypomethylated
cg07891983	92	0.022	CREM	Body; 5'UTR; TSS1500	Promoter_Associated	10		Hypomethylated
cg24425745	91	0.022				3		Hypermethylated
cg04402799	80	0.019	CDH4	Body		20		Hypomethylated
cg03232960	75	0.018	BRAT1	TSS1500	Promoter_Associated	7	Island	Hypomethylated
cg00136968	63	0.015	SDK1	Body		7		Hypomethylated
cg12696838	64	0.015	LHFPL2	1stExon; 5'UTR	Unclassified	5	Island	Hypomethylated
cg15635472	63	0.015	TPCN1	1stExon; 5'UTR; TSS1500	Promoter_Associated	12	Island	Hypomethylated
cg08631502	59	0.014			Unclassified_Cell_type_specific	16	Island	Hypomethylated
cg12308570	58	0.014	RBFOX1	Body		16		Hypermethylated
cg11559014	55	0.013				18		Hypermethylated
cg21210555	55	0.013			Unclassified	14	S_Shelf	Hypomethylated
cg00215551	51	0.012			Unclassified	2	S_Shore	Hypomethylated
cg22695402	51	0.012	ANKRD17	Body		4		Hypermethylated
cg08624648	48	0.011				6	Island	Hypomethylated
cg13852301	48	0.011				9	N_Shore	Hypermethylated
cg24974229	46	0.011	TMEM179B	TSS200; Body	Promoter_Associated	11	Island	Hypomethylated
cg01355739	43	0.01	GNASAS	Body; 3'UTR		20	Island	Hypomethylated
cg03421073	41	0.01	MGAT4B	Body; TSS1500; 1stExon; 5'UTR	Promoter_Associated	5	Island	Hypomethylated
cg04522529	43	0.01	GRM5	Body		11		Hypomethylated
cg05518448	40	0.01	EVC	Body		4		Hypermethylated
cg07142678	41	0.01	RAP1A	TSS200	Promoter_Associated	1	Island	Hypomethylated
cg21011043	40	0.01	SNRPF	Body	NonGene_Associated	12	Island	Hypomethylated
cg22185428	42	0.01	MIR662	TSS1500		16		Hypermethylated
cg26176473	40	0.01				2		Hypermethylated
cg03946186	39	0.009	NEK7	5'UTR	Promoter_Associated	1	N_Shore	Hypomethylated
cg12559170	36	0.009	HBG2	Body		11		Hypermethylated
cg12625293	39	0.009	ABI2	TSS200	Promoter_Associated	2	Island	Hypomethylated
cg12653133	38	0.009	SDHAP3	Body		5		Hypomethylated
cg13872879	39	0.009	LRRC4B	TSS200	Unclassified_Cell_type_specific	19	S_Shore	Hypomethylated
cg14521523	37	0.009	DENND2C	1stExon; 5'UTR	Promoter_Associated	1	Island	Hypomethylated
cg18035229	36	0.009	PRDM14	TSS1500		8	Island	Hypomethylated
cg10462897	33	0.008				16		Hypomethylated
cg10569039	34	0.008	GLI3	TSS1500		7	Island	Hypomethylated
cg20727187	34	0.008	ABCG1	Body	Promoter_Associated	21		Hypomethylated
cg23100810	34	0.008	FRG1B	TSS200	Promoter_Associated	20	Island	Hypomethylated
cg24109415	35	0.008			Unclassified_Cell_type_specific	12	N_Shore	Hypomethylated
ch.8.1993893R	32	0.008	LAPTM4B	3'UTR		8
cg00223877	31	0.007	TKT	TSS1500	Promoter_Associated	3	S_Shore	Hypomethylated
cg00598747	29	0.007	B9D2	1stExon; 5'UTR	Promoter_Associated	19	Island	Hypomethylated
cg01620570	28	0.007	PMP22	TSS200; 5'UTR	Unclassified	17	Island	Hypomethylated
cg05966745	31	0.007				18		Hypermethylated
cg06068362	29	0.007	LINC00486	Body		2		Hypermethylated
cg06656114	29	0.007	RPS3	3'UTR		11		Hypermethylated
cg07046047	28	0.007	CHID1	Body		11	Island	Hypermethylated
cg07578439	30	0.007	SERPINB5	3'UTR		18		Hypermethylated
cg07612974	30	0.007	SNORD58A	TSS1500; TSS200	Promoter_Associated_Cell_type_specific	18	S_Shore	Hypomethylated
cg09179589	29	0.007				4		Hypomethylated
cg13773914	29	0.007	TRPC3	Body		4	Island	Hypomethylated
cg14937695	29	0.007	GUCD1	1stExon; TSS1500	Promoter_Associated	22	Island	Hypomethylated
cg15776617	28	0.007				2		Hypomethylated
cg17806703	31	0.007	RUSC2	1stExon; 5'UTR; Body		9		Hypomethylated
cg18558388	29	0.007	SAP30L	TSS200	Promoter_Associated	5	Island	Hypomethylated
cg23796967	31	0.007	GP6	1stExon		19		Hypermethylated
cg24886176	30	0.007	MXD1	TSS200	Promoter_Associated	2	Island	Hypomethylated
cg01824410	26	0.006				6		Hypomethylated
cg03703325	24	0.006	HEMK1	TSS200	Promoter_Associated	3	Island	Hypomethylated
cg04118903	24	0.006	SLC11A2	TSS200; Body; 5'UTR	Promoter_Associated	12	Island	Hypomethylated
cg06061692	26	0.006				5		Hypomethylated
cg09818093	24	0.006	MICAL2	Body		11		Hypermethylated
cg09873584	27	0.006	BICC1	Body		10		Hypermethylated
cg09988663	24	0.006	CDKN3	TSS1500	Promoter_Associated	14	N_Shore	Hypomethylated
cg11263225	24	0.006	ZNF385D	Body		3		Hypermethylated
cg11915510	25	0.006	FAM155A	Body		13		Hypermethylated
cg13905238	24	0.006				3		Hypomethylated
cg25139754	24	0.006	FAAP20	TSS200; Body	Promoter_Associated	1	Island	Hypomethylated
cg26365090	24	0.006	TOX2	5'UTR; Body; TSS200		20		Hypermethylated
cg26703452	26	0.006				4	S_Shelf	Hypermethylated
cg01233934	20	0.005	PRDM13	Body		6	N_Shore	Hypomethylated
cg02254286	23	0.005	ZFAT	Body		8		Hypermethylated
cg02637948	20	0.005	DIAPH1	TSS1500	Promoter_Associated	5	S_Shore	Hypomethylated
cg03415695	19	0.005	LOC100271722	Body	Promoter_Associated	22	Island	Hypomethylated
cg03476525	20	0.005				17	N_Shelf	Hypermethylated
cg04237449	19	0.005	TRPM6	Body		9		Hypermethylated
cg07903445	22	0.005	INHBC	Body		12		Hypermethylated
cg08567279	22	0.005	LECT1	Body	Unclassified	13	Island	Hypomethylated
cg09747232	19	0.005			Unclassified	8	S_Shelf	Hypomethylated
cg10620195	19	0.005	KIAA0930	Body		22		Hypomethylated
cg11318054	22	0.005	PTPRN2	Body	Unclassified_Cell_type_specific	7	Island	Hypomethylated
cg11540596	21	0.005				6		Hypermethylated
cg11968414	23	0.005	MDC1	5'UTR	Promoter_Associated	6	Island	Hypomethylated
cg12705353	21	0.005	WDR66	5'UTR	Promoter_Associated	12	Island	Hypermethylated
cg13381235	21	0.005				10		Hypermethylated
cg13587997	22	0.005				19	Island	Hypomethylated
cg13683516	22	0.005	OBFC2B	TSS200	Promoter_Associated	12	Island	Hypomethylated
cg14242246	23	0.005	ATRAID	TSS1500; 5'UTR; Body		2	N_Shore	Hypomethylated
cg15407971	21	0.005	TRIM14	Body		9		Hypomethylated
cg15566506	22	0.005	LRIF1	TSS1500	NonGene_Associated	1	Island	Hypomethylated
cg15700587	19	0.005	MIR548I4	Body		7		Hypermethylated
cg16519082	19	0.005				6	N_Shelf	Hypermethylated
cg17724121	22	0.005	HBE1	TSS200		11		Hypermethylated
cg18041581	21	0.005	RDH14	Body	Promoter_Associated	2	Island	Hypomethylated
cg18337525	19	0.005	RUNX2	Body	Promoter_Associated	6	Island	Hypomethylated
cg19197789	19	0.005				2		Hypomethylated
cg20091620	23	0.005	FRA10AC1	TSS1500		10	S_Shore	Hypomethylated
cg20950724	20	0.005	UBE2E1	Body		3	Island	Hypomethylated
cg21882620	19	0.005	SLC22A23	Body		6		Hypermethylated
cg22367835	23	0.005				22		Hypermethylated
cg22464447	22	0.005				15		Hypermethylated
cg22956310	22	0.005	ADCY3	TSS1500	Unclassified	2	Island	Hypomethylated
cg23045277	20	0.005				4		Hypermethylated
cg23537517	22	0.005	MAP2K3	TSS200	Promoter_Associated	17	Island	Hypomethylated
cg23641635	21	0.005	AGL	Body		1	S_Shelf	Hypermethylated
cg24646846	20	0.005	SOBP	Body		6	N_Shore	Hypermethylated
cg24698727	20	0.005	CD1D	5'UTR		1	N_Shore	Hypomethylated
cg24984301	19	0.005	TMEM233	Body		12	Island	Hypomethylated
cg26385011	20	0.005	TNXB	5'UTR		6	S_Shelf	Hypermethylated
cg00006301	15	0.004	ANK3	TSS200; Body		10		Hypomethylated
cg00881185	18	0.004	NLRC5	TSS200	Promoter_Associated	16	Island	Hypomethylated
cg00920231	15	0.004	NSMAF	Body; TSS200	Promoter_Associated	8	Island	Hypomethylated
cg01026744	15	0.004	NAP1L5	TSS200; Body	Promoter_Associated	4		Hypermethylated
cg01555183	15	0.004				3		Hypermethylated
cg01788572	18	0.004	RNF2	5'UTR		1		Hypermethylated
cg02021606	18	0.004	SIK1	Body		21		Hypomethylated
cg02749560	16	0.004	GTPBP2	Body; TSS1500		6	N_Shore	Hypomethylated
cg03056980	15	0.004	SYNDIG1	5'UTR		20		Hypermethylated
cg03305624	18	0.004	MYO9B	Body		19	Island	Hypermethylated
cg04799421	16	0.004				1		Hypermethylated
cg05278650	17	0.004	IQSEC1	Body; TSS200	Promoter_Associated	3	Island	Hypomethylated
cg05838727	15	0.004	ZMYM5	5'UTR		13	Island	Hypomethylated
cg06316758	17	0.004				13		Hypermethylated
cg06809455	18	0.004	NAA38	TSS200	Promoter_Associated	7	Island	Hypomethylated
cg06952763	17	0.004	CARF	5'UTR; TSS1500	Unclassified_Cell_type_specific	2	S_Shore	Hypomethylated
cg06959746	17	0.004	CMPK2	1stExon; Body		2	Island	Hypomethylated
cg08128766	17	0.004	RP5-1022P6.2	1stExon; 5'UTR	Promoter_Associated	20	Island	Hypomethylated
cg08655885	15	0.004	TMEM117	5'UTR; Body	Unclassified	12		Hypomethylated
cg09160032	16	0.004	NR3C2	Body		4		Hypermethylated
cg09258259	16	0.004	GNA15	ExonBnd; Body		19		Hypomethylated
cg09565079	18	0.004	SNAR-F	TSS1500		19	N_Shore	Hypomethylated
cg10576280	16	0.004	PLEKHA1	TSS1500		10	N_Shore	Hypomethylated
cg10787600	17	0.004	AACSP1	Body		5		Hypermethylated
cg10796745	15	0.004	FNTA	TSS1500		8	N_Shore	Hypomethylated
cg10898971	17	0.004	NASP	Body		1		Hypermethylated
cg11203714	15	0.004	BAT2	TSS1500	Promoter_Associated	6	Island	Hypomethylated
cg11935265	18	0.004	SNX30	TSS200	Promoter_Associated	9	Island	Hypomethylated
cg12439789	15	0.004	WAC	TSS1500; Body	Promoter_Associated_Cell_type_specific	10	N_Shore	Hypomethylated
cg15054972	16	0.004	BUB1	TSS200	Promoter_Associated	2	Island	Hypomethylated
cg15841665	16	0.004	C4orf50	Body		4		Hypermethylated
cg16371070	16	0.004				6		Hypermethylated
cg16735901	16	0.004				8	N_Shelf	Hypomethylated
cg16881790	16	0.004				18		Hypermethylated
cg17341965	16	0.004	KCNJ5	TSS200	Unclassified_Cell_type_specific	11	Island	Hypomethylated
cg18708365	15	0.004	ORC5L	Body	Promoter_Associated	7		Hypomethylated
cg19057986	18	0.004	HOXB13	3'UTR	Unclassified	17	Island	Hypomethylated
cg19232689	15	0.004	CCNY	5'UTR; 1stExon	Promoter_Associated	10	Island	Hypomethylated
cg19408449	15	0.004	FMN2	Body		1		Hypermethylated
cg19660063	15	0.004	FAM134B	Body		5	Island	Hypomethylated
cg21860045	15	0.004	FMNL2	Body		2		Hypermethylated
cg22381527	18	0.004	HISPPD2A	5'UTR		15	N_Shore	Hypermethylated
cg22924680	18	0.004	PAIP1	1stExon; 5'UTR	Promoter_Associated	5	Island	Hypomethylated
cg23274660	16	0.004	SLC12A5	Body		20	N_Shelf	Hypomethylated
cg23472400	18	0.004	TAF6	3'UTR		7		Hypermethylated
cg23648904	17	0.004	SLC5A6	TSS1500; Body; 5'UTR		2	S_Shore	Hypomethylated
cg24341311	16	0.004				3		Hypermethylated
cg25100848	15	0.004	TRNP1	1stExon		1	Island	Hypomethylated
cg25801300	15	0.004	POTEE	TSS200		2		Hypermethylated
cg26658650	15	0.004	DNAH11	TSS200	Unclassified_Cell_type_specific	7	Island	Hypomethylated
cg27151362	15	0.004	DOC2A	TSS1500		16	S_Shore	Hypomethylated
cg00041865	13	0.003				5		Hypermethylated
cg00461060	12	0.003	GALNT9	Body		12	N_Shore	Hypermethylated
cg00558243	14	0.003	LINC00836	Body		10		Hypermethylated
cg00632239	13	0.003				7		Hypermethylated
cg00756136	12	0.003				1		Hypermethylated
cg00929870	11	0.003	DIP2C	Body		10	Island	Hypermethylated
cg00934521	11	0.003	FAM46A	3'UTR		6	N_Shelf	Hypermethylated
cg01298919	12	0.003	FBLN1	Body		22		Hypermethylated
cg01369328	11	0.003	ACTG1	TSS200	Promoter_Associated	17	Island	Hypomethylated
cg01656955	11	0.003	NT5C1A	TSS1500	Unclassified	1	Island	Hypomethylated
cg01828067	11	0.003				5	S_Shore	Hypomethylated
cg02057063	14	0.003	RSBN1	1stExon	Promoter_Associated	1	Island	Hypomethylated
cg02218418	12	0.003	ADAM19	Body		5		Hypermethylated
cg02870189	12	0.003				6	N_Shore	Hypermethylated
cg02894362	14	0.003	ACTN4	ExonBnd; Body		19	N_Shelf	Hypermethylated
cg03433313	14	0.003	MIR662	TSS1500		16		Hypermethylated
cg03601098	14	0.003	ARF5	1stExon; 5'UTR	Promoter_Associated	7	Island	Hypomethylated
cg03624661	11	0.003	APH1B	TSS1500	Promoter_Associated	15	Island	Hypomethylated
cg04402740	13	0.003	RHOBTB2	TSS200; Body	Unclassified	8	Island	Hypomethylated
cg04537327	12	0.003				6		Hypomethylated
cg04972575	12	0.003				6		Hypermethylated
cg05058672	11	0.003	SLC44A3	TSS1500; TSS200		1	Island	Hypomethylated
cg05242257	11	0.003	PDPK1	5'UTR; 1stExon	Promoter_Associated	16	Island	Hypomethylated
cg05535573	12	0.003	FAM183CP	Body		8		Hypermethylated
cg06275859	14	0.003			Unclassified_Cell_type_specific	4	Island	Hypomethylated
cg06549275	11	0.003	ASAP2	Body		2		Hypermethylated
cg06593906	11	0.003	COG5	Body		7		Hypermethylated
cg07175945	12	0.003	ZFR	Body	Promoter_Associated	5	Island	Hypomethylated
cg07855028	11	0.003				1		Hypermethylated
cg08181627	14	0.003	LINC00376	Body		13		Hypermethylated
cg09804328	12	0.003	AKAP6	5'UTR		14		Hypermethylated
cg10169069	13	0.003	GTF3C5	5'UTR; 1stExon	Promoter_Associated	9	Island	Hypomethylated
cg11134054	14	0.003	CHADL	1stExon; 5'UTR		22	S_Shelf	Hypermethylated
cg11189272	11	0.003	OR4D1	1stExon		17	N_Shore	Hypermethylated
cg12321355	11	0.003	CDCP1	Body		3		Hypermethylated
cg13029193	12	0.003	GFOD1	Body; 5'UTR		6		Hypermethylated
cg13196879	11	0.003	TRIM31	Body		6	Island	Hypomethylated
cg13435649	12	0.003				2	S_Shore	Hypomethylated
cg13609065	13	0.003	SLC13A5	Body		17	N_Shelf	Hypermethylated
cg14045486	14	0.003	PCSK5	1stExon; 5'UTR	Promoter_Associated	9	Island	Hypomethylated
cg14476852	12	0.003				8		Hypermethylated
cg15133824	11	0.003	ANKRD39	TSS200	Promoter_Associated	2	Island	Hypomethylated
cg15649371	14	0.003	OCIAD1	3'UTR		4		Hypermethylated
cg15689738	12	0.003				16		Hypermethylated
cg16126137	14	0.003	MEG8	Body	Unclassified_Cell_type_specific	14		Hypomethylated
cg16591806	11	0.003				4		Hypermethylated
cg16808922	12	0.003	PRKCA	Body		17		Hypomethylated
cg16961923	14	0.003				4		Hypermethylated
cg17101879	13	0.003	MOV10L1	Body	Unclassified	22		Hypomethylated
cg17240039	13	0.003				8		Hypermethylated
cg17811310	11	0.003	PEPD	Body	Promoter_Associated	19	Island	Hypomethylated
cg18131537	12	0.003	IRF7	TSS200; 5'UTR	Promoter_Associated	11	Island	Hypomethylated
cg18500448	13	0.003	ZNF767	TSS1500	Promoter_Associated	7	S_Shore	Hypomethylated
cg19492620	11	0.003	HOMER2	Body	Unclassified	15		Hypomethylated
cg19736720	13	0.003	PSMD1	TSS1500	Promoter_Associated	2	N_Shore	Hypomethylated
cg21792150	11	0.003	NFKBIZ	5'UTR; TSS1500		3	N_Shore	Hypomethylated
cg22023206	11	0.003				2		Hypermethylated
cg22232327	11	0.003				18	Island	Hypomethylated
cg22251124	11	0.003	ACPL2	TSS200	Promoter_Associated	3	Island	Hypomethylated
cg23797270	14	0.003			Unclassified_Cell_type_specific	11		Hypermethylated
cg24062472	13	0.003	NANS	TSS200	Promoter_Associated	9	Island	Hypomethylated
cg24591398	12	0.003	LMNA	Body		1	Island	Hypermethylated
cg24901098	13	0.003	IGFBP3	TSS1500		7	S_Shore	Hypomethylated
cg25282706	12	0.003	NXN	Body		17		Hypermethylated
cg25529026	11	0.003	RNF216P1	ExonBnd; Body		7		Hypermethylated
cg27215765	12	0.003	ITGA9	TSS1500		3	N_Shore	Hypomethylated
cg27579131	12	0.003	KLHDC4	Body		16		Hypermethylated
ch.8.128576863F	14	0.003				8
cg00256745	7	0.002	SAC3D1	1stExon; 5'UTR	Promoter_Associated	11	Island	Hypomethylated
cg00323535	7	0.002	PMPCA	1stExon; 5'UTR; TSS200	NonGene_Associated	9	Island	Hypomethylated
cg00556514	7	0.002	PLCD1	TSS1500; Body	Promoter_Associated	3	Island	Hypomethylated
cg01035789	8	0.002				16	Island	Hypermethylated
cg01063579	9	0.002				16	Island	Hypermethylated
cg01492639	8	0.002				16		Hypermethylated
cg01679492	7	0.002				14		Hypermethylated
cg01796166	8	0.002				14	Island	Hypomethylated
cg01818492	8	0.002	ENPP1	1stExon	Unclassified	6	Island	Hypomethylated
cg01881136	9	0.002	ANKRD11	5'UTR		16	Island	Hypermethylated
cg02109405	8	0.002				2	Island	Hypomethylated
cg02433148	9	0.002	SDK2	Body		17		Hypermethylated
cg02547439	9	0.002	ELMO2	5'UTR	Promoter_Associated	20	Island	Hypomethylated
cg02666966	8	0.002	TUFM	Body	Promoter_Associated	16	Island	Hypomethylated
cg02704594	8	0.002				13		Hypermethylated
cg02862025	7	0.002	NINJ2	Body	Promoter_Associated	12	Island	Hypomethylated
cg03010889	8	0.002				11		Hypermethylated
cg03633114	9	0.002	CYYR1	TSS1500		21	S_Shore	Hypermethylated
cg03967407	10	0.002	ADGRD1	Body		12		Hypermethylated
cg04178439	10	0.002	SLC5A6	5'UTR; TSS1500; Body		2	N_Shore	Hypomethylated
cg04451031	7	0.002				4	Island	Hypermethylated
cg04617279	9	0.002				9		Hypermethylated
cg05362517	7	0.002	RFXAP	5'UTR; 1stExon	Promoter_Associated	13	Island	Hypomethylated
cg05391750	7	0.002	LTBP1	TSS1500	Promoter_Associated	2	Island	Hypomethylated
cg06324557	8	0.002			Promoter_Associated	17	Island	Hypomethylated
cg07260017	10	0.002	CSF1R	5'UTR		5		Hypermethylated
cg07584860	7	0.002	HLA-H	TSS1500		6	N_Shore	Hypomethylated
cg07615678	8	0.002	SPON1	Body		11		Hypermethylated
cg07623923	8	0.002	CREB1	5'UTR		2	S_Shore	Hypomethylated
cg08033122	10	0.002	CLOCK	TSS1500; TSS200	Promoter_Associated	4	Island	Hypomethylated
cg08080515	9	0.002			Promoter_Associated	2	Island	Hypomethylated
cg08288545	7	0.002				8		Hypermethylated
cg08444731	7	0.002	GRSF1	1stExon; TSS200		4	Island	Hypomethylated
cg08458733	10	0.002	ZNF703	Body	Unclassified	8	Island	Hypomethylated
cg08550626	10	0.002	YY1AP1	TSS200; 5'UTR; 1stExon; TSS1500	Promoter_Associated	1	Island	Hypomethylated
cg08650125	10	0.002			Unclassified_Cell_type_specific	8		Hypermethylated
cg08757148	10	0.002	IL28RA	1stExon	Unclassified	1	Island	Hypomethylated
cg08759238	8	0.002	TBCD	Body		17		Hypermethylated
cg09141205	10	0.002	KRT33B	3'UTR		17		Hypermethylated
cg09239700	8	0.002				6		Hypermethylated
cg09267513	10	0.002	GDPD1	5'UTR; 1stExon	Promoter_Associated	17	N_Shore	Hypomethylated
cg09290554	10	0.002	SH3GLB1	5'UTR; 1stExon	Promoter_Associated	1	Island	Hypomethylated
cg09754197	9	0.002	RREB1	5'UTR		6	S_Shelf	Hypomethylated
cg09808075	9	0.002	CLCNKB	TSS1500		1		Hypermethylated
cg10059176	8	0.002				7		Hypermethylated
cg10233830	9	0.002				12		Hypermethylated
cg10267323	7	0.002	EXTL3	TSS200; Body	Promoter_Associated	8	Island	Hypomethylated
cg10307060	8	0.002	ZNF365	Body		10		Hypermethylated
cg10377211	7	0.002	TM9SF3	Body		10	N_Shore	Hypomethylated
cg10389454	9	0.002	CEACAM21	Body		19		Hypermethylated
cg10523200	7	0.002				20	S_Shelf	Hypermethylated
cg10636391	8	0.002	ZSWIM5	5'UTR; 1stExon		1	Island	Hypomethylated
cg10984870	9	0.002	PARG	Body		10		Hypermethylated
cg11405445	8	0.002				2		Hypomethylated
cg11416669	8	0.002	FAM204A	3'UTR		10		Hypermethylated
cg11485451	8	0.002	TCF7	TSS200; TSS1500; Body	Promoter_Associated	5	Island	Hypomethylated
cg12042055	7	0.002	LOC646762	TSS200		7	Island	Hypomethylated
cg12065735	7	0.002	FAN1	Body		15		Hypermethylated
cg12100411	8	0.002	PRXL2B	TSS200	Promoter_Associated	1	Island	Hypomethylated
cg12425560	8	0.002	TPCN1	Body		12		Hypermethylated
cg12666166	8	0.002	FICD	TSS200	Promoter_Associated	12	Island	Hypomethylated
cg12727358	9	0.002	CACNA1D	Body		3		Hypermethylated
cg13451431	8	0.002				1		Hypermethylated
cg13494509	7	0.002	CDK2AP1	Body	Promoter_Associated	12	N_Shore	Hypomethylated
cg14006863	7	0.002	CASR	TSS200; 5'UTR		3	Island	Hypomethylated
cg14256386	8	0.002	RUFY2	TSS200; 1stExon; 5'UTR	Promoter_Associated	10	Island	Hypomethylated
cg14330027	7	0.002	GFPT1	TSS200	Promoter_Associated	2	Island	Hypomethylated
cg14564046	8	0.002	DPH1	TSS200	Promoter_Associated	17	Island	Hypomethylated
cg14701320	7	0.002				6		Hypermethylated
cg14733594	9	0.002	DAB2	Body		5		Hypermethylated
cg14766198	9	0.002	CDC14A	5'UTR; 1stExon		1	Island	Hypomethylated
cg15092787	8	0.002	ST6GALNAC2	Body	Unclassified_Cell_type_specific	17	Island	Hypomethylated
cg15110443	8	0.002	TCF7L1	Body		2		Hypermethylated
cg15118801	7	0.002	MARK3	5'UTR; 1stExon	Promoter_Associated	14	Island	Hypomethylated
cg15478048	9	0.002	CHST15	Body	Unclassified_Cell_type_specific	10		Hypermethylated
cg15555727	9	0.002	PYCRL	TSS1500	Promoter_Associated	8	Island	Hypomethylated
cg15850249	9	0.002	LINC02693	3'UTR		17		Hypomethylated
cg15930025	10	0.002			Promoter_Associated	11	Island	Hypomethylated
cg15991072	7	0.002	IL12RB2	5'UTR; 1stExon	Promoter_Associated	1	Island	Hypomethylated
cg16342193	8	0.002				10		Hypomethylated
cg16632891	8	0.002	SSBP3	TSS1500		1	Island	Hypomethylated
cg16653173	7	0.002	CSNK1E	5'UTR; TSS200	Promoter_Associated	22	S_Shore	Hypomethylated
cg16689048	7	0.002	C7orf50	Body	Promoter_Associated	7	N_Shore	Hypomethylated
cg16862242	8	0.002	ADRM1	TSS200	Promoter_Associated	20	Island	Hypomethylated
cg16894634	7	0.002	IDE	Body		10		Hypermethylated
cg17015994	9	0.002	CYP11B1	TSS200		8		Hypermethylated
cg17106235	10	0.002	PPP1R35	Body		7	Island	Hypomethylated
cg17218495	8	0.002	SMARCA4	5'UTR; TSS200; 1stExon	Promoter_Associated	19	Island	Hypomethylated
cg17293104	7	0.002	RPLP0P2	Body		11		Hypermethylated
cg17649838	10	0.002	MEMO1	TSS1500		2	S_Shore	Hypomethylated
cg17777544	8	0.002	FAM99A	TSS1500		11		Hypomethylated
cg18343194	9	0.002	FBXL16	Body	Promoter_Associated_Cell_type_specific	16	Island	Hypomethylated
cg18621232	7	0.002	NKAIN1	Body		1		Hypermethylated
cg18859398	9	0.002	SHF	3'UTR	Promoter_Associated	15	S_Shore	Hypomethylated
cg19036644	7	0.002	MED31	5'UTR; TSS200; 1stExon	Promoter_Associated	17	Island	Hypomethylated
cg19098314	10	0.002	GOSR1	TSS200	Promoter_Associated	17	Island	Hypomethylated
cg19392200	10	0.002	MBOAT1	Body		6		Hypermethylated
cg19535685	7	0.002				22	S_Shelf	Hypermethylated
cg19747852	8	0.002	TRA2A	TSS200	Promoter_Associated	7	Island	Hypomethylated
cg19870512	8	0.002	KCNA6	5'UTR; 1stExon	Unclassified_Cell_type_specific	12	Island	Hypomethylated
cg19882516	9	0.002	VPS13B	5'UTR	Promoter_Associated	8	Island	Hypomethylated
cg20062301	7	0.002	LOC400927	TSS200; Body		22	Island	Hypomethylated
cg20323364	9	0.002				11	N_Shelf	Hypomethylated
cg20332687	7	0.002			Unclassified_Cell_type_specific	10		Hypomethylated
cg20576243	8	0.002				17		Hypermethylated
cg20653986	7	0.002	MTRES1	5'UTR; 1stExon	Promoter_Associated	6	Island	Hypomethylated
cg20720056	7	0.002	ERLIN1	3'UTR		10		Hypermethylated
cg21159473	8	0.002	PSIP1	1stExon; 5'UTR	Promoter_Associated	9	Island	Hypomethylated
cg21164727	10	0.002	CARD19	TSS200	Promoter_Associated	9	Island	Hypomethylated
cg21195638	9	0.002	AFF1	Body		4		Hypermethylated
cg21244116	7	0.002	EHMT1	Body		9	Island	Hypermethylated
cg21506790	10	0.002	HBG2	TSS1500		11		Hypermethylated
cg21526238	8	0.002	HYMAI	Body; 5'UTR; TSS200	Unclassified_Cell_type_specific	6	Island	Hypomethylated
cg21632267	8	0.002	A4GALT	5'UTR		22		Hypermethylated
cg21674901	8	0.002	ANKRD22	TSS200		10		Hypomethylated
cg21687478	7	0.002	PNMT	TSS1500; Body	Unclassified	17	Island	Hypomethylated
cg22490856	7	0.002				5		Hypermethylated
cg22772380	7	0.002	ZNF12	TSS1500	Unclassified	7	S_Shore	Hypomethylated
cg22882449	8	0.002	CARD19	TSS1500	Promoter_Associated	9	Island	Hypomethylated
cg23135809	8	0.002	IFITM10	TSS1500	Unclassified_Cell_type_specific	11	N_Shore	Hypomethylated
cg23155281	10	0.002	SEL1L3	Body		4		Hypermethylated
cg23405364	7	0.002	ARHGAP21	5'UTR		10	N_Shore	Hypomethylated
cg23480284	7	0.002	DPF1	TSS1500		19	S_Shore	Hypomethylated
cg23666457	9	0.002	TBCD	TSS200	Promoter_Associated	17	Island	Hypomethylated
cg25036067	9	0.002				3		Hypermethylated
cg25060988	7	0.002	CAT	TSS1500	Promoter_Associated	11	N_Shore	Hypomethylated
cg25103905	8	0.002	HDAC4	Body		2		Hypermethylated
cg25221774	9	0.002	PCCA	Body		13		Hypermethylated
cg25344180	7	0.002	RNFT1	TSS200	Promoter_Associated	17	Island	Hypomethylated
cg25344891	7	0.002	KLHL29	Body		2		Hypermethylated
cg25840752	7	0.002			Unclassified	7		Hypomethylated
cg26031613	10	0.002	KLC1	TSS1500		14	Island	Hypomethylated
cg26149131	7	0.002	ACYP2	Body	Unclassified	2	S_Shore	Hypomethylated
cg26206330	7	0.002	BRD9	Body		5	N_Shelf	Hypermethylated
cg26508876	8	0.002				11		Hypermethylated
cg26647593	8	0.002	TMEM241	Body		18		Hypomethylated
cg26893137	9	0.002	TCEB1	TSS200; 1stExon; 5'UTR	Promoter_Associated	8	Island	Hypomethylated
cg26930364	7	0.002				22	N_Shelf	Hypermethylated
cg27174444	7	0.002	DNAH17	Body		17		Hypermethylated
cg27357232	9	0.002	RELL1	TSS200	Promoter_Associated	4	Island	Hypomethylated
ch.2.3422646F	8	0.002	LASS6	Body		2
cg00022911	5	0.001	HAPLN4	Body	Unclassified	19	Island	Hypomethylated
cg00250524	6	0.001	GINS2	TSS200	Unclassified	16	Island	Hypomethylated
cg00361806	4	0.001				6		Hypermethylated
cg00371926	6	0.001	NARS	TSS200	Promoter_Associated	18	Island	Hypomethylated
cg00387982	6	0.001	ANKS3	Body	Gene_Associated_Cell_type_specific	16		Hypermethylated
cg00474854	5	0.001	GNAL	Body		18	N_Shore	Hypermethylated
cg00542402	3	0.001	RNF141	TSS200	Promoter_Associated	11	Island	Hypomethylated
cg00577182	6	0.001	BARX2	TSS1500	Unclassified	11	Island	Hypomethylated
cg00703392	6	0.001				5		Hypermethylated
cg00738849	4	0.001	TUBB4Q	TSS200		4	Island	Hypermethylated
cg00776782	3	0.001	DHRS3	Body	Unclassified	1	Island	Hypomethylated
cg00891761	6	0.001	FBXL5	5'UTR; Body		4	N_Shelf	Hypermethylated
cg00939409	6	0.001	EYA2	TSS1500		20	N_Shore	Hypermethylated
cg01101400	4	0.001	WDR8	TSS200	Promoter_Associated	1	Island	Hypomethylated
cg01230067	6	0.001	HLA-C	Body	Promoter_Associated	6	Island	Hypomethylated
cg01245129	3	0.001	SYNE2	5'UTR	Promoter_Associated	14	Island	Hypomethylated
cg01246254	6	0.001	PLEKHA1	5'UTR		10	Island	Hypomethylated
cg01412321	6	0.001	ANLN	Body; TSS200	Promoter_Associated	7	Island	Hypomethylated
cg01454963	5	0.001	CHMP6	Body	Promoter_Associated	17	Island	Hypomethylated
cg01619129	3	0.001	PINX1	Body	Promoter_Associated	8	Island	Hypomethylated
cg01720705	6	0.001	FAM89A	Body		1	Island	Hypomethylated
cg01885356	5	0.001	ARMC9	TSS1500		2	N_Shore	Hypermethylated
cg01946042	3	0.001				1	N_Shore	Hypomethylated
cg02043791	5	0.001	FGFR1	5'UTR		8	N_Shore	Hypermethylated
cg02084502	3	0.001	TPO	3'UTR		2	S_Shore	Hypermethylated
cg02129532	5	0.001				20		Hypermethylated
cg02191985	5	0.001	BPIL1	TSS1500		20		Hypermethylated
cg02215080	6	0.001	KIF26B	Body		1	N_Shelf	Hypermethylated
cg02419104	3	0.001	TKFC	TSS1500; Body	Unclassified	11	N_Shore	Hypermethylated
cg02502145	5	0.001	SOS1	Body		2		Hypomethylated
cg02507033	4	0.001	RMI2	Body	Promoter_Associated	16	Island	Hypomethylated
cg02509021	4	0.001				2		Hypermethylated
cg02580895	6	0.001				19	Island	Hypermethylated
cg02646331	5	0.001	TPO	Body		2		Hypermethylated
cg02723225	3	0.001	PAQR4	TSS200	Promoter_Associated	16	Island	Hypomethylated
cg02756152	4	0.001	TMEM223	1stExon	Promoter_Associated	11	Island	Hypomethylated
cg02842157	5	0.001				17		Hypermethylated
cg02956647	5	0.001				12	S_Shore	Hypermethylated
cg03029551	5	0.001	MIR604	TSS1500; Body		10		Hypomethylated
cg03543603	5	0.001				5	S_Shelf	Hypomethylated
cg03684729	4	0.001	LOC102724596	Body		17		Hypermethylated
cg03779660	3	0.001				8		Hypermethylated
cg03903246	3	0.001	FMN2	Body		1	Island	Hypomethylated
cg03914645	6	0.001				7		Hypermethylated
cg03920392	3	0.001	ZNF395	5'UTR		8	N_Shore	Hypomethylated
cg03965044	3	0.001	ABCC3	TSS200	Unclassified_Cell_type_specific	17	Island	Hypomethylated
cg04016104	5	0.001	PARD3B	Body		2		Hypermethylated
cg04093852	6	0.001	ETNK2	Body		1		Hypermethylated
cg04133410	5	0.001	PTCH1	TSS1500; Body	Promoter_Associated_Cell_type_specific	9	N_Shore	Hypomethylated
cg04318602	3	0.001	ERO1L	TSS1500	Promoter_Associated	14	Island	Hypomethylated
cg04377395	5	0.001				1		Hypermethylated
cg04398695	4	0.001	GNG13	1stExon; 5'UTR	Unclassified_Cell_type_specific	16	Island	Hypomethylated
cg04504942	5	0.001	CLIC4	5'UTR; 1stExon	Promoter_Associated	1	Island	Hypomethylated
cg04536856	6	0.001	MRVI1	5'UTR; TSS200		11		Hypermethylated
cg04632255	6	0.001	MALT1	Body; TSS200	Promoter_Associated	18	Island	Hypomethylated
cg04703723	4	0.001				7		Hypermethylated
cg04826516	4	0.001	TSR3	TSS200	Promoter_Associated	16	Island	Hypomethylated
cg04937080	3	0.001	DAB1	5'UTR		1	Island	Hypomethylated
cg05012825	5	0.001	PVR	TSS200	Unclassified	19	Island	Hypomethylated
cg05283992	5	0.001				11		Hypermethylated
cg05346899	6	0.001	LASS4	TSS1500		19	Island	Hypomethylated
cg05347927	5	0.001	TMEM90B	TSS200		20	N_Shore	Hypomethylated
cg05509584	6	0.001	NEDD4L	Body		18		Hypermethylated
cg05616550	3	0.001				17	Island	Hypomethylated
cg05716606	3	0.001	XPNPEP1	Body		10		Hypermethylated
cg05807167	5	0.001	KCNB2	Body		8		Hypermethylated
cg06127862	5	0.001	FGF12	Body		3	Island	Hypomethylated
cg06176834	4	0.001	SPSB2	TSS200	Unclassified	12	Island	Hypomethylated
cg06231683	4	0.001	RBM28	Body		7		Hypermethylated
cg06691434	4	0.001				4	Island	Hypomethylated
cg06697522	3	0.001	TPO	Body		2	Island	Hypermethylated
cg06841052	4	0.001	PARD3	Body		10		Hypermethylated
cg06979118	3	0.001	SHANK2	Body	Unclassified	11		Hypomethylated
cg07144689	6	0.001	SNORD115-9	TSS200		15		Hypermethylated
cg07317740	4	0.001	BET1L	Body; TSS1500	Promoter_Associated	11	Island	Hypomethylated
cg07341129	4	0.001	CTBP2	Body		10	N_Shore	Hypermethylated
cg07430505	5	0.001	CC2D1A	TSS200	Promoter_Associated	19	Island	Hypomethylated
cg07607269	6	0.001				13	N_Shore	Hypomethylated
cg07636757	6	0.001	DEK	TSS200		6	Island	Hypomethylated
cg07672538	5	0.001				7		Hypermethylated
cg07814697	5	0.001	PLIN3	TSS200	Promoter_Associated	19		Hypomethylated
cg08058260	5	0.001				16		Hypermethylated
cg08162337	6	0.001	ITPKC	1stExon; TSS1500	Promoter_Associated	19	S_Shore	Hypomethylated
cg08200420	5	0.001				2		Hypermethylated
cg08297751	4	0.001	HAND2	Body		4	Island	Hypomethylated
cg08430329	4	0.001	NOTO	Body	Unclassified_Cell_type_specific	2	Island	Hypomethylated
cg08645670	4	0.001	FOXL1	1stExon	Unclassified_Cell_type_specific	16	Island	Hypomethylated
cg08782592	5	0.001	TGIF1	5'UTR		18		Hypermethylated
cg08935434	5	0.001	CLOCK	Body		4		Hypermethylated
cg08991457	3	0.001	ZNF703	TSS200	Promoter_Associated	8	Island	Hypomethylated
cg09025816	5	0.001				1	S_Shelf	Hypermethylated
cg09092052	5	0.001			Promoter_Associated	15		Hypomethylated
cg09121800	4	0.001	ENTPD1	Body; 5'UTR		10		Hypomethylated
cg09141351	3	0.001	SMARCE1	TSS1500	Promoter_Associated_Cell_type_specific	17	Island	Hypomethylated
cg09431544	3	0.001	DNAJB1	5'UTR; 1stExon	Promoter_Associated	19	Island	Hypomethylated
cg09783905	3	0.001	TRIM39	TSS1500; Body		6	Island	Hypomethylated
cg09844976	5	0.001			Unclassified_Cell_type_specific	5		Hypomethylated
cg10331105	5	0.001	FTO	Body		16		Hypermethylated
cg10521650	6	0.001	SCCPDH	3'UTR		1		Hypermethylated
cg10698984	5	0.001	UBL3	1stExon; 5'UTR	Promoter_Associated	13	Island	Hypomethylated
cg10733617	5	0.001	FGFR1	Body		8		Hypermethylated
cg10874392	3	0.001	LOC101927431	TSS1500		2		Hypermethylated
cg10926994	5	0.001	FUBP1	TSS200	Unclassified	1	Island	Hypomethylated
cg11036893	3	0.001	PGS1	Body		17	Island	Hypermethylated
cg11041222	3	0.001	TRIM24	Body		7		Hypermethylated
cg11136592	5	0.001	AKR1C4	Body		10		Hypermethylated
cg11173279	5	0.001	CHTF18	TSS200	Promoter_Associated	16	Island	Hypomethylated
cg11215918	4	0.001			Unclassified_Cell_type_specific	21	Island	Hypomethylated
cg11581446	5	0.001			Unclassified	9	Island	Hypomethylated
cg11615509	4	0.001	SHROOM3	Body		4		Hypermethylated
cg11734864	6	0.001	UFD1L	Body		22		Hypermethylated
cg11941811	4	0.001	TMEM108	5'UTR		3		Hypermethylated
cg11992522	6	0.001	GAS8	TSS1500; 5'UTR; Body		16		Hypermethylated
cg12187687	5	0.001				7	Island	Hypermethylated
cg12194340	5	0.001	FGFR3	5'UTR		4	Island	Hypomethylated
cg12357304	3	0.001	TEAD3	1stExon; 5'UTR		6	Island	Hypomethylated
cg12372500	5	0.001	OR2D3	TSS1500		11		Hypermethylated
cg12452946	6	0.001	MFSD8	5'UTR	Promoter_Associated	4	Island	Hypomethylated
cg12549321	4	0.001	FGGY	1stExon; 5'UTR	Promoter_Associated	1	Island	Hypomethylated
cg12614213	6	0.001	FGFR1	5'UTR		8	N_Shore	Hypomethylated
cg12696903	6	0.001	PKD1	Body		16	Island	Hypermethylated
cg13168129	4	0.001	ATF5	5'UTR; TSS1500; TSS200	Promoter_Associated	19	Island	Hypomethylated
cg13338223	3	0.001	TMEM5-AS1	TSS1500		12	S_Shore	Hypermethylated
cg13530448	5	0.001	KIF27	5'UTR	Promoter_Associated	9	N_Shore	Hypomethylated
cg13916322	4	0.001	PLA2G16	5'UTR; 1stExon	Unclassified	11	Island	Hypomethylated
cg14066857	5	0.001	SAMD12	TSS200; Body	Promoter_Associated	8	Island	Hypomethylated
cg14227056	4	0.001				12	N_Shelf	Hypermethylated
cg14396995	5	0.001	GLI3	TSS1500		7	S_Shore	Hypomethylated
cg14439074	3	0.001	SLC1A6	TSS200; Body		19	Island	Hypomethylated
cg14480249	3	0.001	DOK7	Body	Unclassified_Cell_type_specific	4	S_Shore	Hypomethylated
cg14623910	5	0.001				12	N_Shelf	Hypermethylated
cg14691886	3	0.001	TPO	Body		2		Hypermethylated
cg14746767	5	0.001				4	S_Shore	Hypermethylated
cg14837635	3	0.001	ATP1A1	Body		1		Hypermethylated
cg14935163	4	0.001	TPO	Body		2		Hypermethylated
cg15022609	6	0.001	CALCOCO2	TSS200	Promoter_Associated	17	Island	Hypomethylated
cg15037445	5	0.001	ZCCHC10	Body		5	N_Shore	Hypermethylated
cg15048554	4	0.001	BTBD11	TSS1500	Promoter_Associated	12	Island	Hypomethylated
cg15050748	5	0.001	ICAM1	5'UTR; 1stExon	Promoter_Associated	19	Island	Hypomethylated
cg15245051	4	0.001	APOL3	TSS1500	Unclassified_Cell_type_specific	22		Hypomethylated
cg15596252	4	0.001			Unclassified	8		Hypomethylated
cg15666431	5	0.001	LOC286059	Body	Unclassified	8		Hypomethylated
cg15824864	6	0.001	CBX4	Body	Promoter_Associated	17	Island	Hypomethylated
cg15847565	6	0.001	C4orf36	1stExon; 5'UTR	Unclassified	4	Island	Hypomethylated
cg15861059	5	0.001	SERPINB6	TSS200	Promoter_Associated	6	S_Shore	Hypomethylated
cg16032134	3	0.001	ATP10A	Body	Unclassified_Cell_type_specific	15		Hypermethylated
cg16043046	3	0.001				6		Hypermethylated
cg16206460	3	0.001	PGLYRP2	Body	Unclassified_Cell_type_specific	19	Island	Hypomethylated
cg16271221	3	0.001				3		Hypermethylated
cg16383001	4	0.001	SLC35A3	5'UTR; 1stExon	Promoter_Associated	1	Island	Hypomethylated
cg16407699	3	0.001			Promoter_Associated	10	N_Shore	Hypomethylated
cg16419440	3	0.001				11		Hypermethylated
cg16429885	3	0.001	RAI1	5'UTR	Promoter_Associated	17		Hypomethylated
cg16434547	6	0.001	SYNE1	5'UTR; TSS200		6	Island	Hypomethylated
cg16632159	5	0.001			Unclassified_Cell_type_specific	10		Hypermethylated
cg16725316	6	0.001	LINC01143	TSS200		2	Island	Hypomethylated
cg16811193	4	0.001	SDK1	Body		7		Hypomethylated
cg17355622	6	0.001	CNTFR	Body; 5'UTR		9	S_Shelf	Hypermethylated
cg17366191	6	0.001	ARHGAP8	5'UTR; Body		22		Hypermethylated
cg17377594	3	0.001	FLJ42289	TSS200; Body	Promoter_Associated	15	Island	Hypomethylated
cg17437033	3	0.001	KIF3A	Body	Promoter_Associated	5	Island	Hypomethylated
cg17623720	6	0.001	PKNOX2	5'UTR		11		Hypermethylated
cg17641943	6	0.001	NPPB	TSS200	Unclassified	1	N_Shore	Hypomethylated
cg17754805	6	0.001	YAF2	TSS200; TSS1500		12	Island	Hypomethylated
cg17917542	3	0.001	CDK18	TSS200	Unclassified_Cell_type_specific	1	N_Shore	Hypomethylated
cg17984375	3	0.001	CH25H	TSS1500	Unclassified_Cell_type_specific	10	Island	Hypomethylated
cg18156903	3	0.001	MLLT6	Body		17		Hypermethylated
cg18253101	5	0.001	PALM	Body		19	Island	Hypomethylated
cg18342998	3	0.001	FGFR1	Body		8		Hypermethylated
cg18411800	5	0.001	GTF2H4	3'UTR; TSS1500; TSS200	Promoter_Associated	6	Island	Hypomethylated
cg18522351	3	0.001			Promoter_Associated	19	Island	Hypomethylated
cg18885365	3	0.001	MFSD2A	5'UTR; 1stExon	Promoter_Associated	1	Island	Hypomethylated
cg18940588	3	0.001	MIAT	TSS200		22	Island	Hypomethylated
cg19060823	3	0.001	NUP107	Body		12	S_Shore	Hypomethylated
cg19151808	3	0.001	NAP1L5	TSS200; Body	Promoter_Associated	4		Hypermethylated
cg19509748	5	0.001	MAPK13	Body		6	S_Shelf	Hypermethylated
cg19606356	5	0.001	RASA1	TSS1500	Promoter_Associated	5	N_Shore	Hypomethylated
cg19761272	6	0.001				14	Island	Hypomethylated
cg19851047	6	0.001	CHN2	5'UTR; 1stExon; Body		7	S_Shelf	Hypermethylated
cg19870349	3	0.001				17		Hypermethylated
cg19876775	3	0.001	LRRC32	TSS1500; TSS200	Unclassified	11	Island	Hypomethylated
cg20137746	6	0.001				10		Hypomethylated
cg20148210	3	0.001	FGFR1	TSS200	Unclassified	8	Island	Hypomethylated
cg20444192	5	0.001				10		Hypermethylated
cg20631204	3	0.001	ZNF562	TSS200	NonGene_Associated_Cell_type_specific	19	Island	Hypomethylated
cg20774722	5	0.001	ALDH3A2	TSS200	Promoter_Associated	17	Island	Hypomethylated
cg20809693	5	0.001	RSRP1	TSS1500	Promoter_Associated_Cell_type_specific	1	Island	Hypomethylated
cg21133613	3	0.001	HJURP	Body	Promoter_Associated_Cell_type_specific	2	Island	Hypomethylated
cg21215961	6	0.001	DNAJC8	3'UTR		1		Hypermethylated
cg21302709	5	0.001	SUGCT	Body		7		Hypomethylated
cg21410293	4	0.001	KIAA0427	3'UTR		18	Island	Hypermethylated
cg21428780	5	0.001			Unclassified_Cell_type_specific	2	N_Shore	Hypermethylated
cg21683678	6	0.001	ADAM10	TSS200	Promoter_Associated	15	Island	Hypomethylated
cg21949229	4	0.001	ZNF143	Body		11		Hypermethylated
cg22030847	3	0.001			Unclassified	10		Hypomethylated
cg22091037	6	0.001	STARD13	TSS200	Unclassified_Cell_type_specific	13		Hypomethylated
cg22199410	5	0.001	SCN8A	TSS200	Unclassified	12	Island	Hypomethylated
cg22380472	5	0.001	ZNF57	TSS1500	Promoter_Associated	19	Island	Hypomethylated
cg22380533	4	0.001	SYT5	5'UTR	Promoter_Associated	19	Island	Hypomethylated
cg22416672	6	0.001				20	N_Shelf	Hypomethylated
cg22598233	6	0.001	POLRMT	TSS200	Promoter_Associated	19	Island	Hypomethylated
cg22804859	4	0.001	PDHB	TSS1500	Promoter_Associated	3	Island	Hypomethylated
cg22879016	4	0.001	SSTR4	TSS1500		20	N_Shore	Hypermethylated
cg22997524	3	0.001	FGFR1	ExonBnd; Body	Unclassified_Cell_type_specific	8		Hypermethylated
cg23588161	5	0.001	SART1	TSS200	Promoter_Associated	11		Hypomethylated
cg23666567	5	0.001	RGS6	Body		14		Hypermethylated
cg23700513	3	0.001	HLA-H	Body	Promoter_Associated_Cell_type_specific	6	Island	Hypomethylated
cg23818931	3	0.001	PITPNB	TSS200	Promoter_Associated	22	Island	Hypomethylated
cg24205332	6	0.001	ADAMTS8	TSS200		11	S_Shore	Hypomethylated
cg24511341	3	0.001	CARS2	TSS200	Promoter_Associated	13	Island	Hypomethylated
cg24542441	5	0.001	ANKRD57	TSS200		2	Island	Hypomethylated
cg24631739	6	0.001	FOXN2	TSS1500	Promoter_Associated	2	Island	Hypomethylated
cg24682307	3	0.001	TNFRSF1B	1stExon; 5'UTR	Promoter_Associated	1	Island	Hypomethylated
cg24997585	3	0.001	GABRB3	3'UTR		15		Hypermethylated
cg25008147	5	0.001	ZMAT4	TSS1500		8	S_Shore	Hypermethylated
cg25022932	4	0.001	CBFA2T2	TSS200	Promoter_Associated	20	Island	Hypomethylated
cg25081985	6	0.001	ATP6V1H	TSS200; TSS1500	Promoter_Associated	8	Island	Hypomethylated
cg25115812	6	0.001	DNAAF5	Body		7	S_Shelf	Hypermethylated
cg25123632	3	0.001	HLA-J	Body		6	Island	Hypomethylated
cg25160244	3	0.001	DOLPP1	1stExon; Body	Promoter_Associated	9	Island	Hypomethylated
cg25204988	5	0.001	NF1	TSS200	Promoter_Associated	17	Island	Hypomethylated
cg25236971	3	0.001	FAM184B	5'UTR; 1stExon		4	Island	Hypomethylated
cg25318918	6	0.001	SIAH2	TSS200	Promoter_Associated	3	Island	Hypomethylated
cg25345615	6	0.001	OCLN	TSS200; 5'UTR	Unclassified	5	Island	Hypomethylated
cg25502618	6	0.001	KIAA1949	Body	Promoter_Associated	6		Hypomethylated
cg25577322	6	0.001	AHR	TSS200	Promoter_Associated	7	N_Shore	Hypomethylated
cg25660390	6	0.001			Promoter_Associated	17	Island	Hypomethylated
cg25669783	4	0.001	ZNF365	TSS1500; Body		10		Hypermethylated
cg25770474	4	0.001				4		Hypermethylated
cg25864757	5	0.001	SETD2	TSS1500	Promoter_Associated	3	Island	Hypomethylated
cg26122980	3	0.001	AMPH	5'UTR; 1stExon		7	Island	Hypomethylated
cg26315918	4	0.001	TMPRSS7	Body	Unclassified_Cell_type_specific	3		Hypomethylated
cg26407621	3	0.001				6	N_Shore	Hypermethylated
cg26420906	6	0.001				1		Hypermethylated
cg26549034	3	0.001	RPRD2	1stExon	Promoter_Associated	1	Island	Hypomethylated
cg26611911	4	0.001	NACC2	TSS200	Promoter_Associated	9	Island	Hypomethylated
cg26675263	5	0.001	RPP30	Body		10		Hypermethylated
cg26687662	5	0.001	BPTF	Body		17		Hypermethylated
cg26922917	3	0.001	GPR133	Body		12	N_Shore	Hypermethylated
cg26971989	5	0.001	SMEK1	TSS200	Unclassified	14	Island	Hypomethylated
cg27076160	3	0.001	ZNF365	3'UTR		10		Hypermethylated
cg27080667	5	0.001				1		Hypermethylated
cg27132802	4	0.001	CLOCK	TSS200; 5'UTR	Promoter_Associated	4	Island	Hypomethylated
cg27218469	5	0.001	CMPK2	TSS200	Promoter_Associated	2	Island	Hypomethylated
cg27246729	6	0.001	ACADS	TSS200	Promoter_Associated	12	N_Shore	Hypomethylated
cg27334717	4	0.001	TSNARE1	TSS1500		8	Island	Hypomethylated
cg27470307	4	0.001	DAK	Body		11	Island	Hypermethylated
cg27586581	6	0.001	HOMER3	TSS200; 1stExon; 5'UTR; TSS1500		19	Island	Hypomethylated
cg00026974	1	0	UBTF	1stExon; TSS1500; 5'UTR		17	Island	Hypomethylated
cg00028598	1	0	GABRA5	Body		15	Island	Hypermethylated
cg00113225	1	0	ZNF365	Body		10		Hypomethylated
cg00212521	1	0	FMN2	Body		1	N_Shore	Hypermethylated
cg00371383	1	0	FMN2	Body		1		Hypermethylated
cg00399938	1	0	ZDHHC8	TSS1500	Unclassified	22	Island	Hypomethylated
cg00400221	2	0	FGFR1	5'UTR	Unclassified	8	N_Shore	Hypomethylated
cg00560277	1	0	GLI3	5'UTR		7	N_Shore	Hypomethylated
cg00983705	1	0	ATXN1	5'UTR	Unclassified_Cell_type_specific	6		Hypermethylated
cg01013023	1	0	GLI3	Body		7		Hypermethylated
cg01028140	1	0	TPO	Body	Unclassified	2	N_Shelf	Hypermethylated
cg01044765	2	0				16		Hypermethylated
cg01137532	2	0	ZNF365	TSS200	Unclassified_Cell_type_specific	10	Island	Hypomethylated
cg01230907	2	0	TPO	Body		2		Hypermethylated
cg01231075	1	0	RAP1A	5'UTR	Unclassified_Cell_type_specific	1		Hypermethylated
cg01246520	1	0	RAI1	5'UTR	Unclassified_Cell_type_specific	17		Hypomethylated
cg01251603	1	0	GABRB3	Body		15	Island	Hypermethylated
cg01304065	1	0	MSH3	1stExon; 5'UTR	Promoter_Associated	5	Island	Hypomethylated
cg01312658	1	0	TPO	Body		2	N_Shore	Hypermethylated
cg01329257	1	0	FMN2	Body		1		Hypermethylated
cg01362882	2	0	SMYD2	TSS200		1	Island	Hypomethylated
cg01370014	1	0	LHFP	5'UTR; 1stExon	Unclassified	13	Island	Hypomethylated
cg01650149	1	0	FMN2	TSS200		1	Island	Hypomethylated
cg01653080	1	0	PPP1R13B	Body		14	N_Shore	Hypermethylated
cg01659459	1	0	PPP2R5C	TSS1500	Promoter_Associated	14	Island	Hypomethylated
cg01739661	2	0	CASR	TSS200; 5'UTR		3	Island	Hypomethylated
cg01811230	1	0	RAI1	5'UTR		17		Hypermethylated
cg01957222	2	0	TPO	Body		2		Hypermethylated
cg02040433	1	0	NDRG4	TSS1500; 5'UTR; TSS200	Unclassified_Cell_type_specific	16	Island	Hypomethylated
cg02215217	1	0	FMN2	Body		1		Hypermethylated
cg02297484	1	0	RAI1	5'UTR		17		Hypermethylated
cg02346421	1	0	TMEM2	5'UTR; 1stExon	Promoter_Associated	9	Island	Hypomethylated
cg02358076	1	0				20		Hypomethylated
cg02452585	1	0	SLC2A1	1stExon; 5'UTR	Promoter_Associated	1	S_Shore	Hypomethylated
cg02541231	1	0	CD81	1stExon; 5'UTR		11	Island	Hypomethylated
cg02583228	1	0	GABRB3	Body		15		Hypermethylated
cg02712553	1	0	ZNF365	Body		10	S_Shore	Hypermethylated
cg02722197	1	0	ZNF365	5'UTR; TSS1500		10	S_Shore	Hypermethylated
cg02774856	1	0	HOMER3	TSS1500	Unclassified	19	S_Shore	Hypomethylated
cg02981639	1	0	GLI3	Body		7		Hypermethylated
cg03089725	1	0	FGFR1	Body; 3'UTR		8		Hypermethylated
cg03117439	1	0	GABRB3	Body; 5'UTR		15		Hypermethylated
cg03290752	1	0	TBL1XR1	TSS200	Promoter_Associated	3	N_Shore	Hypomethylated
cg03331123	2	0			Promoter_Associated	5	Island	Hypomethylated
cg03347837	1	0	TPO	Body		2		Hypermethylated
cg03652257	1	0	GLI3	Body		7	S_Shore	Hypermethylated
cg03861065	2	0	ZNF365	5'UTR; Body		10		Hypermethylated
cg03868332	1	0	GLI3	Body		7	Island	Hypermethylated
cg03907757	1	0	GLI3	Body		7		Hypermethylated
cg03970229	1	0	MTNR1B	TSS1500		11	N_Shore	Hypomethylated
cg03975815	1	0	FMN2	Body		1		Hypermethylated
cg04152326	2	0	TPO	Body		2		Hypermethylated
cg04153495	1	0			Promoter_Associated_Cell_type_specific	16	Island	Hypomethylated
cg04299400	1	0	FMN2	Body		1		Hypermethylated
cg04406200	1	0	FMN2	Body		1	N_Shore	Hypermethylated
cg04487109	1	0	FMN2	Body		1		Hypermethylated
cg04770020	1	0	TPO	Body		2	Island	Hypermethylated
cg04806794	1	0	TLE4	5'UTR; Body		9	Island	Hypomethylated
cg04833938	1	0	PKD1L2	Body	Unclassified_Cell_type_specific	16		Hypermethylated
cg04895321	1	0	NMT2	Body		10	Island	Hypomethylated
cg04929503	2	0	ADAM11	1stExon	Unclassified_Cell_type_specific	17	Island	Hypomethylated
cg05090359	2	0	TPO	Body	Unclassified	2	N_Shore	Hypermethylated
cg05217397	1	0	RAI1	Body		17	Island	Hypermethylated
cg05296309	1	0	RAI1	5'UTR	Promoter_Associated	17	Island	Hypomethylated
cg05300158	1	0	SETD7	TSS200		4	Island	Hypomethylated
cg05306176	1	0	KDSR	1stExon	Unclassified	18	Island	Hypomethylated
cg05319262	1	0	RAI1	5'UTR		17	N_Shelf	Hypermethylated
cg05345039	1	0	SLC2A1	Body		1		Hypermethylated
cg05353415	1	0	GLI3	5'UTR	Unclassified_Cell_type_specific	7	Island	Hypomethylated
cg05356381	1	0	GLI3	Body		7		Hypermethylated
cg05365220	1	0	GCLM	TSS200	Promoter_Associated	1	Island	Hypomethylated
cg05544715	2	0	TPO	Body		2		Hypermethylated
cg05735180	1	0			Unclassified_Cell_type_specific	18	Island	Hypomethylated
cg05735659	1	0	RPAP3	5'UTR	Promoter_Associated	12	Island	Hypomethylated
cg05792003	1	0	TMEM56	TSS1500	Unclassified	1	N_Shore	Hypomethylated
cg05810369	2	0	FGFR1	5'UTR; 1stExon	Unclassified	8	Island	Hypomethylated
cg05899726	2	0				11	Island	Hypomethylated
cg05956076	1	0	TNXB	5'UTR		6		Hypermethylated
cg06085476	1	0	CLOCK	TSS1500		4	S_Shore	Hypomethylated
cg06109013	1	0				7	N_Shelf	Hypermethylated
cg06117241	1	0	TPO	Body		2		Hypermethylated
cg06178387	1	0	RAI1	5'UTR	Promoter_Associated	17	Island	Hypomethylated
cg06200577	1	0	GLI3	Body		7		Hypermethylated
cg06295987	1	0				3	N_Shore	Hypermethylated
cg06337557	1	0	MTNR1B	TSS1500		11	N_Shore	Hypomethylated
cg06362971	1	0				19		Hypermethylated
cg06383324	2	0	TMEM161A	Body		19	S_Shore	Hypermethylated
cg06500727	1	0	TPO	TSS1500; TSS200		2		Hypermethylated
cg06574769	1	0	TPO	Body		2	Island	Hypermethylated
cg06651605	1	0				5		Hypermethylated
cg06711249	1	0	TPO	Body		2	S_Shore	Hypermethylated
cg06789340	2	0				6		Hypermethylated
cg07008544	2	0	CACNA1H	1stExon; 5'UTR		16	Island	Hypomethylated
cg07083862	1	0	TPO	1stExon; 5'UTR; TSS1500		2		Hypermethylated
cg07088935	1	0	TPO	Body		2		Hypermethylated
cg07104748	1	0	GLI3	TSS1500	Unclassified_Cell_type_specific	7	Island	Hypomethylated
cg07105285	1	0	MTNR1B	TSS200		11	N_Shore	Hypomethylated
cg07124417	1	0	GLI3	Body		7		Hypermethylated
cg07236904	2	0	CLOCK	TSS1500	Promoter_Associated	4	Island	Hypomethylated
cg07251576	1	0	PVRL2	TSS200	Promoter_Associated	19	S_Shore	Hypomethylated
cg07316217	1	0	GABRB3	Body		15		Hypermethylated
cg07382101	2	0	ZNF365	5'UTR; Body		10		Hypermethylated
cg07413609	1	0	GLI3	TSS200	Unclassified_Cell_type_specific	7	Island	Hypomethylated
cg07418387	1	0	FMN2	Body		1	S_Shelf	Hypermethylated
cg07437492	1	0	FMN2	Body		1		Hypermethylated
cg07451781	1	0	A1CF	Body		10		Hypomethylated
cg07515229	2	0	SRCIN1	Body		17	S_Shore	Hypomethylated
cg07522516	2	0	ZAR1	TSS200	Unclassified_Cell_type_specific	4	Island	Hypomethylated
cg07615839	1	0	PSMD1	TSS200	Promoter_Associated	2	Island	Hypomethylated
cg07706471	1	0	HIP1R	TSS200	Promoter_Associated	12	Island	Hypomethylated
cg07711309	1	0	GABRB3	Body		15		Hypermethylated
cg07803811	1	0	SLC2A1	Body	Promoter_Associated	1	Island	Hypomethylated
cg07830269	1	0	FMN2	Body		1		Hypermethylated
cg08153712	2	0	SNX29	Body		16		Hypomethylated
cg08159148	1	0	SLC2A1	1stExon; 5'UTR	Promoter_Associated	1	Island	Hypomethylated
cg08172935	1	0	AMZ2	TSS200	Promoter_Associated	17	Island	Hypomethylated
cg08234777	1	0	SLC2A1	Body	Promoter_Associated	1		Hypomethylated
cg08488494	1	0	ZNF365	5'UTR; Body		10		Hypermethylated
cg08492202	1	0	FNTA	TSS200	Promoter_Associated	8	Island	Hypomethylated
cg08537127	2	0	TPO	Body		2	Island	Hypermethylated
cg08581512	2	0	CYP2R1	Body		11	Island	Hypomethylated
cg08584061	2	0				19	S_Shelf	Hypermethylated
cg08761997	2	0	RAI1	5'UTR		17	Island	Hypomethylated
cg08781977	1	0	TPO	3'UTR		2	S_Shore	Hypermethylated
cg08867243	1	0	FGFR1	Body		8		Hypermethylated
cg08886546	1	0	HOMER3	TSS1500; 5'UTR; TSS200		19	Island	Hypomethylated
cg09015921	1	0	RAI1	3'UTR		17	Island	Hypermethylated
cg09029959	1	0				4		Hypermethylated
cg09148486	2	0	RAP1A	5'UTR		1		Hypermethylated
cg09216375	1	0			Unclassified	1	Island	Hypomethylated
cg09267815	2	0				8		Hypermethylated
cg09313801	1	0	PADI2	TSS200	Unclassified	1	Island	Hypomethylated
cg09324698	1	0	FGFR1	5'UTR; 1stExon		8	Island	Hypomethylated
cg09342320	2	0	UCHL3	TSS200	Promoter_Associated	13	Island	Hypomethylated
cg09389864	1	0	TPO	Body		2		Hypermethylated
cg09405612	2	0	GLI3	5'UTR	Unclassified_Cell_type_specific	7	N_Shore	Hypomethylated
cg09481370	1	0	HOMER2	Body		15		Hypomethylated
cg09522636	1	0	RAI1	5'UTR		17		Hypermethylated
cg09610223	2	0	FADS2	TSS200; Body	Promoter_Associated	11	Island	Hypomethylated
cg09703142	1	0	FMN2	Body		1		Hypermethylated
cg09786335	2	0				12	N_Shelf	Hypermethylated
cg09887459	1	0	HOMER2	Body		15		Hypermethylated
cg09906297	1	0	GLI3	Body		7		Hypermethylated
cg09906751	1	0	ZNF365	TSS200	Unclassified_Cell_type_specific	10	Island	Hypomethylated
cg09920215	2	0	PWP2	TSS1500		21	N_Shore	Hypermethylated
cg10000448	1	0	PPFIA1	Body		11		Hypermethylated
cg10072547	1	0	MX2	Body		21		Hypermethylated
cg10092516	1	0	FMN2	Body		1		Hypermethylated
cg10120778	1	0	GLI3	Body	Unclassified_Cell_type_specific	7		Hypermethylated
cg10171253	1	0	RAI1	Body		17	N_Shore	Hypermethylated
cg10274082	2	0	RAI1	5'UTR		17	S_Shelf	Hypermethylated
cg10321495	1	0	RNF180	TSS1500		5	N_Shore	Hypermethylated
cg10322510	1	0	RUNDC2A	Body		16	Island	Hypermethylated
cg10341516	2	0	FGFR1	1stExon; TSS1500; 5'UTR	Unclassified	8	Island	Hypomethylated
cg10470814	2	0	HMGXB3	TSS200; 1stExon; 5'UTR	Promoter_Associated	5	Island	Hypomethylated
cg10531568	1	0	TPO	Body		2		Hypermethylated
cg10672136	1	0	TPO	Body		2		Hypermethylated
cg10823844	2	0	FGFR1	TSS1500		8	S_Shore	Hypermethylated
cg10910257	1	0	FMN2	Body		1		Hypermethylated
cg10917109	2	0	STYXL1	Body		7		Hypomethylated
cg10950272	1	0	GLI3	TSS1500	Unclassified_Cell_type_specific	7	Island	Hypomethylated
cg10953983	2	0	KLHL23	1stExon; TSS200; 5'UTR	Promoter_Associated	2	Island	Hypomethylated
cg11067440	1	0	GLI3	Body	Unclassified_Cell_type_specific	7		Hypomethylated
cg11074933	1	0	GABRB3	Body		15	Island	Hypomethylated
cg11130159	1	0	LINC00159	TSS200		21		Hypermethylated
cg11143796	1	0	AGA	Body	Promoter_Associated	4	Island	Hypomethylated
cg11243371	1	0	KNDC1	Body		10	N_Shore	Hypermethylated
cg11275685	1	0	TPO	Body		2	N_Shore	Hypermethylated
cg11364256	2	0	GLI3	Body		7	Island	Hypermethylated
cg11366788	1	0	NDUFA12	TSS1500	Promoter_Associated	12	S_Shore	Hypomethylated
cg11474250	2	0	EFNA5	TSS1500	Unclassified_Cell_type_specific	5	Island	Hypomethylated
cg11474464	2	0	GABRB3	TSS200; Body; 5'UTR		15	Island	Hypermethylated
cg11503710	1	0	ZNF365	5'UTR; Body	Promoter_Associated_Cell_type_specific	10		Hypermethylated
cg11601336	1	0	HOMER3	TSS1500		19	S_Shore	Hypermethylated
cg11817999	1	0	RAI1	5'UTR	Promoter_Associated	17		Hypomethylated
cg11849422	1	0	PALM2	TSS200; Body		9	Island	Hypomethylated
cg11878113	1	0	GLI3	Body		7		Hypermethylated
cg11915315	2	0	AURKAIP1	5'UTR; 1stExon; TSS200	Promoter_Associated	1	Island	Hypomethylated
cg11921270	1	0	HOMER3	TSS200; 1stExon; 5'UTR; TSS1500		19	Island	Hypomethylated
cg11940423	2	0	ZNF358	TSS200	Unclassified_Cell_type_specific	19	Island	Hypomethylated
cg12101479	1	0	SLC2A1	TSS1500		1	S_Shore	Hypermethylated
cg12116020	2	0	PRKACA	TSS200	Promoter_Associated	19	Island	Hypomethylated
cg12126037	1	0	FMN2	1stExon	Unclassified_Cell_type_specific	1	Island	Hypomethylated
cg12213260	1	0	FMN2	TSS1500		1	N_Shore	Hypomethylated
cg12229394	1	0	ZNF365	Body; 5'UTR		10		Hypomethylated
cg12255362	2	0	ZNF84	5'UTR	Unclassified	12	Island	Hypomethylated
cg12300724	2	0				8	Island	Hypomethylated
cg12618571	1	0	FGFR1	5'UTR; Body		8		Hypermethylated
cg12656391	1	0	SLC2A1	TSS1500		1	S_Shore	Hypomethylated
cg12664560	1	0	HOMER2	TSS200	Unclassified_Cell_type_specific	15	Island	Hypomethylated
cg12837552	1	0	RAI1	5'UTR		17	S_Shore	Hypomethylated
cg12853563	1	0	GLI3	TSS1500	Unclassified_Cell_type_specific	7	Island	Hypomethylated
cg12893431	1	0	CLOCK	Body		4		Hypermethylated
cg12900045	1	0				2		Hypermethylated
cg12900510	1	0	KIAA0895L	TSS200	Promoter_Associated	16	Island	Hypomethylated
cg12929678	1	0	CD226	TSS200		18		Hypermethylated
cg12936469	2	0	AGPAT4	TSS1500; Body		6		Hypermethylated
cg13000649	1	0	RAI1	5'UTR		17	Island	Hypomethylated
cg13101087	1	0	GALNT13	5'UTR		2	Island	Hypomethylated
cg13313508	1	0	ZNF365	Body		10		Hypermethylated
cg13492364	1	0	FMN2	Body		1	S_Shore	Hypomethylated
cg13573622	1	0	ZMYM1	5'UTR		1		Hypermethylated
cg13661012	2	0	TPO	Body		2	Island	Hypermethylated
cg13695956	2	0	LRRC48	Body		17	S_Shelf	Hypermethylated
cg13703866	1	0	TPO	Body		2	N_Shore	Hypermethylated
cg13721464	1	0	RAP1A	3'UTR		1		Hypermethylated
cg13745142	1	0	HID1	TSS1500		17	S_Shore	Hypomethylated
cg13874969	1	0	GABRB3	TSS200; Body; 5'UTR		15	Island	Hypermethylated
cg13879760	1	0	RAI1	5'UTR		17		Hypermethylated
cg13895722	2	0				2	Island	Hypomethylated
cg14027376	1	0	ARID4B	5'UTR; TSS1500; 1stExon		1	Island	Hypomethylated
cg14172633	1	0	HMCN1	TSS200		1	Island	Hypomethylated
cg14222314	1	0	GABRB3	TSS1500		15	S_Shore	Hypermethylated
cg14335910	1	0	TPO	Body		2		Hypermethylated
cg14410148	1	0	RAP1A	5'UTR		1		Hypermethylated
cg14489594	1	0	FGFR1	5'UTR	Unclassified	8	Island	Hypomethylated
cg14611049	1	0	FMN2	Body		1		Hypermethylated
cg14700287	1	0	FGFR1	5'UTR; Body		8		Hypermethylated
cg14733725	1	0	FGFR1	5'UTR		8		Hypermethylated
cg14868703	1	0	LHX5	TSS200		12	Island	Hypomethylated
cg14914238	1	0	HOMER2	Body		15	N_Shore	Hypermethylated
cg14914822	2	0	NEDD4L	Body; TSS1500		18	S_Shore	Hypomethylated
cg14926103	1	0	TPO	Body		2	S_Shore	Hypermethylated
cg15007607	1	0	GLI3	Body	Unclassified_Cell_type_specific	7		Hypermethylated
cg15007623	1	0	FMN2	Body		1	S_Shore	Hypermethylated
cg15048607	1	0	CLOCK	Body		4		Hypermethylated
cg15053129	1	0	ZNF365	5'UTR; Body		10		Hypermethylated
cg15084823	2	0				10		Hypermethylated
cg15089892	2	0	NFKBIZ	5'UTR; TSS200	Promoter_Associated	3	Island	Hypomethylated
cg15096653	1	0	CLOCK	TSS1500	Unclassified_Cell_type_specific	4	S_Shore	Hypermethylated
cg15246895	1	0	RAI1	5'UTR		17		Hypomethylated
cg15260349	1	0	MTNR1B	TSS1500		11	N_Shore	Hypomethylated
cg15482931	2	0	GABRB3	TSS1500		15	S_Shore	Hypomethylated
cg15558527	1	0	CLCNKB	TSS1500; Body		1		Hypermethylated
cg15591678	1	0	ZNF365	5'UTR; 1stExon	Unclassified_Cell_type_specific	10	Island	Hypomethylated
cg15625219	1	0	CEP135	TSS200	Promoter_Associated	4	Island	Hypomethylated
cg15724937	2	0	RAI1	5'UTR	Promoter_Associated	17	Island	Hypomethylated
cg15792319	1	0	HOMER3	5'UTR; TSS1500		19	Island	Hypomethylated
cg15906409	1	0	RAI1	5'UTR		17	Island	Hypomethylated
cg15940569	1	0	GABRB3	TSS1500		15	S_Shore	Hypomethylated
cg15994159	1	0	RAI1	TSS1500	Unclassified	17	Island	Hypomethylated
cg16123583	1	0	TTLL12	Body	Promoter_Associated	22	Island	Hypomethylated
cg16144910	1	0	RAP1A	5'UTR		1		Hypermethylated
cg16156954	2	0	SEC23B	TSS200	Promoter_Associated	20	Island	Hypomethylated
cg16238351	1	0	GABRB3	Body		15		Hypermethylated
cg16258888	2	0	FMN2	Body		1		Hypermethylated
cg16314899	1	0	DIRAS3	5'UTR		1	N_Shore	Hypomethylated
cg16362815	1	0	GLI3	Body		7		Hypermethylated
cg16386221	1	0	TPO	Body		2	N_Shore	Hypermethylated
cg16720890	1	0	PDCD1	Body		2	Island	Hypermethylated
cg16852588	2	0	ZNF365	5'UTR	Unclassified_Cell_type_specific	10	Island	Hypomethylated
cg16899036	1	0	HOMER3	TSS1500		19	S_Shore	Hypermethylated
cg16900347	1	0	HOMER2	Body		15		Hypermethylated
cg16923013	1	0				8		Hypermethylated
cg17057301	1	0	RAI1	TSS1500	Unclassified	17	N_Shore	Hypomethylated
cg17228335	2	0	IP6K1	5'UTR	Promoter_Associated	3	Island	Hypomethylated
cg17347386	1	0	GLI3	Body		7		Hypermethylated
cg17419385	2	0	TPO	Body		2	N_Shelf	Hypermethylated
cg17426763	2	0	FMN2	Body		1		Hypermethylated
cg17588800	1	0	GLI3	TSS1500		7	S_Shore	Hypomethylated
cg17614114	1	0	RAI1	5'UTR		17		Hypermethylated
cg17700903	1	0	FMN2	TSS1500		1	N_Shore	Hypomethylated
cg17785781	2	0	GOLPH3	TSS200	Promoter_Associated	5	Island	Hypomethylated
cg17802005	1	0				1		Hypermethylated
cg17828218	2	0				10		Hypermethylated
cg17831662	1	0	EIF3E	TSS1500	Promoter_Associated	8	S_Shore	Hypomethylated
cg17838516	1	0	MTNR1B	Body		11	S_Shore	Hypermethylated
cg17844831	2	0	RAI1	5'UTR		17	Island	Hypomethylated
cg17881985	1	0	GABRB3	Body		15		Hypermethylated
cg18028711	2	0	TSC22D1	1stExon		13	Island	Hypomethylated
cg18033628	1	0	RAI1	5'UTR	Promoter_Associated	17		Hypomethylated
cg18387416	2	0	MESDC2	Body		15	N_Shelf	Hypermethylated
cg18499839	1	0	RAI1	5'UTR	Promoter_Associated	17		Hypomethylated
cg18649995	1	0	GABRB3	Body; 5'UTR		15		Hypomethylated
cg18912762	1	0	FMN2	Body		1		Hypomethylated
cg19095271	1	0	CLOCK	TSS1500		4	Island	Hypomethylated
cg19264203	1	0	MTNR1B	Body		11		Hypermethylated
cg19267776	2	0				8	Island	Hypermethylated
cg19285752	1	0	RAI1	Body		17	N_Shore	Hypermethylated
cg19410645	2	0	CDRT4	5'UTR; Body		17		Hypermethylated
cg19458608	2	0	LOC729375	TSS1500	Promoter_Associated	3	Island	Hypomethylated
cg19556123	2	0	ZNF365	Body		10		Hypermethylated
cg19585646	1	0	TPO	Body		2		Hypermethylated
cg19591056	1	0	FMN2	TSS200		1	Island	Hypomethylated
cg19603847	1	0	GLI3	TSS1500	Unclassified_Cell_type_specific	7	Island	Hypomethylated
cg19749316	2	0				19	S_Shelf	Hypermethylated
cg19788957	1	0	HOMER3	5'UTR; TSS1500; TSS200	Unclassified_Cell_type_specific	19	N_Shore	Hypermethylated
cg19872299	1	0	RAI1	5'UTR	Unclassified	17	Island	Hypomethylated
cg20085925	1	0	GABRB3	1stExon; 5'UTR; Body		15	Island	Hypermethylated
cg20294984	2	0	SLC2A1	Body		1		Hypermethylated
cg20322613	2	0	DEPDC1	TSS1500; Body		1	S_Shore	Hypermethylated
cg20427738	1	0	TPO	Body		2		Hypermethylated
cg20467418	1	0				4	S_Shelf	Hypermethylated
cg20484547	1	0	RALGPS1	5'UTR	Unclassified	9		Hypermethylated
cg20541709	1	0	HOMER2	TSS1500		15	S_Shore	Hypermethylated
cg20875807	1	0	HOMER2	Body	Unclassified_Cell_type_specific	15	Island	Hypomethylated
cg20897616	1	0	GABRB3	Body		15	Island	Hypermethylated
cg21156815	1	0	BIN3	TSS200	Promoter_Associated	8	Island	Hypomethylated
cg21216351	1	0	GLI3	Body		7		Hypermethylated
cg21372392	1	0	RWDD3	TSS200; Body	Promoter_Associated	1	N_Shore	Hypomethylated
cg21404820	1	0	FGFR1	Body		8		Hypermethylated
cg21559140	1	0	ZNF365	Body; 5'UTR	Unclassified_Cell_type_specific	10		Hypomethylated
cg21580687	2	0	HOMER2	Body		15		Hypermethylated
cg21587756	1	0	FMN2	TSS1500		1	N_Shore	Hypermethylated
cg21687365	2	0	SF3B4	1stExon; 5'UTR	Promoter_Associated	1	Island	Hypomethylated
cg21725265	2	0	HOMER3	TSS200; TSS1500; 5'UTR		19	Island	Hypomethylated
cg21728939	1	0	FMN2	Body		1		Hypermethylated
cg21759048	1	0	TPO	Body		2		Hypermethylated
cg21807034	1	0	SERPINB5	1stExon; 5'UTR		18		Hypermethylated
cg21808080	1	0	TPO	Body	Unclassified_Cell_type_specific	2		Hypermethylated
cg21834420	2	0	CLOCK	TSS200; 5'UTR	Promoter_Associated	4	Island	Hypomethylated
cg21856680	2	0	TPO	Body		2	S_Shelf	Hypermethylated
cg21880016	1	0	FGFR1	ExonBnd; Body		8		Hypermethylated
cg22139212	1	0	MAP2K5	Body		15		Hypermethylated
cg22411165	1	0	GLI3	Body		7		Hypermethylated
cg22539434	2	0	GLI3	5'UTR		7	S_Shelf	Hypermethylated
cg22750479	1	0	GAPDH	TSS1500	Promoter_Associated	12	N_Shore	Hypomethylated
cg22841359	1	0	RUVBL1	TSS200	Promoter_Associated	3	Island	Hypomethylated
cg22963191	1	0	ZNF365	5'UTR; Body		10		Hypermethylated
cg23182559	2	0	CCNA1	5'UTR; 1stExon		13	Island	Hypomethylated
cg23310850	1	0	HOMER3	TSS1500; 5'UTR; TSS200		19	Island	Hypomethylated
cg23373718	1	0	PIAS3	TSS200; Body	Promoter_Associated	1	Island	Hypomethylated
cg23387468	2	0	LUC7L2	Body		7		Hypermethylated
cg23557663	2	0	FGFR1	Body		8		Hypermethylated
cg23634532	1	0	OGDH	Body		7		Hypermethylated
cg23645831	2	0	DDI2	TSS200	Promoter_Associated	1	Island	Hypomethylated
cg23692589	1	0	AIP	Body		11	N_Shelf	Hypermethylated
cg23698058	2	0	PRKACB	Body	Promoter_Associated	1	Island	Hypomethylated
cg23736693	1	0	ZNF365	Body; 5'UTR		10		Hypomethylated
cg23786747	2	0	ZNF365	5'UTR; Body		10		Hypermethylated
cg23892566	1	0	HOMER2	Body		15		Hypermethylated
cg23938419	1	0	ZNF365	TSS1500	Unclassified_Cell_type_specific	10	N_Shore	Hypomethylated
cg24066931	2	0	MEX3D	TSS1500	Unclassified	19	Island	Hypomethylated
cg24068299	1	0	DPYSL5	5'UTR		2	Island	Hypomethylated
cg24071726	1	0	SP5	TSS200; TSS1500		2	Island	Hypomethylated
cg24081764	2	0	PRKCG	Body	Unclassified_Cell_type_specific	19	Island	Hypomethylated
cg24121098	2	0	CALM3	5'UTR; 1stExon	Promoter_Associated	19	Island	Hypomethylated
cg24136700	1	0	RAI1	5'UTR	Unclassified_Cell_type_specific	17	N_Shore	Hypomethylated
cg24200083	1	0	CLTCL1	TSS200	Promoter_Associated	22	Island	Hypomethylated
cg24202018	1	0	TPO	TSS1500		2		Hypermethylated
cg24454158	1	0	FMN2	Body		1		Hypomethylated
cg24455884	1	0	ZNF365	Body		10		Hypermethylated
cg24489689	1	0				12	S_Shelf	Hypermethylated
cg24490964	1	0				6		Hypomethylated
cg24497732	1	0	GLI3	TSS1500		7	S_Shore	Hypomethylated
cg24583448	1	0	GABRB3	Body		15		Hypermethylated
cg24597512	1	0	GABRB3	Body		15	S_Shore	Hypermethylated
cg24643282	2	0	FMN2	1stExon	Unclassified_Cell_type_specific	1	Island	Hypomethylated
cg24704562	1	0	MORC3	Body	Promoter_Associated	21	Island	Hypomethylated
cg24721760	1	0	RAP1A	5'UTR		1	S_Shore	Hypomethylated
cg24796870	1	0	CLOCK	5'UTR		4		Hypermethylated
cg24813710	2	0	ECSIT	Body		19	S_Shelf	Hypermethylated
cg24922980	1	0	HOMER2	3'UTR	Unclassified	15		Hypermethylated
cg25208017	1	0	FMN2	1stExon		1	Island	Hypomethylated
cg25230571	1	0	RNF122	TSS1500	Promoter_Associated	8	Island	Hypomethylated
cg25250661	1	0	TPO	Body		2	N_Shelf	Hypermethylated
cg25277553	1	0	RAP1A	TSS200	Promoter_Associated	1	Island	Hypomethylated
cg25320112	2	0	PRDX3	Body		10		Hypermethylated
cg25349955	1	0	TPO	TSS1500		2		Hypermethylated
cg25559849	1	0	LRRC27	TSS200	Promoter_Associated	10	Island	Hypomethylated
cg25592107	1	0	HOMER3	Body	Unclassified	19	Island	Hypermethylated
cg25726664	1	0	GLI3	TSS1500		7	Island	Hypomethylated
cg25846074	1	0	GLI3	TSS1500		7	Island	Hypomethylated
cg25922749	1	0	GLI3	Body	Unclassified_Cell_type_specific	7		Hypermethylated
cg25959799	1	0	GABRB3	3'UTR		15		Hypermethylated
cg25984701	2	0	INTS6	Body; 5'UTR		13		Hypermethylated
cg26142925	1	0	FMN2	Body		1		Hypermethylated
cg26277787	1	0	TPO	Body		2		Hypermethylated
cg26324324	1	0	PQLC3	TSS200	Promoter_Associated	2	N_Shore	Hypomethylated
cg26379759	1	0	FMN2	Body		1		Hypermethylated
cg26385256	1	0	FGFR1	5'UTR; 1stExon	Unclassified	8	Island	Hypomethylated
cg26541429	1	0	TPO	Body		2	S_Shelf	Hypermethylated
cg26605809	1	0	TPO	Body		2		Hypermethylated
cg26714711	1	0	LINC01031	Body		1		Hypermethylated
cg26821331	1	0	RAI1	1stExon; 5'UTR		17	Island	Hypomethylated
cg26822773	2	0	GOT2	Body	Promoter_Associated	16	Island	Hypomethylated
cg26941949	1	0	CYS1	TSS200		2	Island	Hypomethylated
cg26954695	1	0	MZF1	TSS1500; Body		19	N_Shore	Hypermethylated
cg27048138	2	0	RPP21	Body	Promoter_Associated	6	Island	Hypomethylated
cg27070288	1	0				7		Hypermethylated
cg27298069	1	0	CLOCK	TSS200; 5'UTR	Promoter_Associated	4	Island	Hypomethylated
cg27421657	2	0	GLI3	Body		7		Hypermethylated
cg27438840	1	0	FGFR1	TSS1500; TSS200		8	S_Shore	Hypermethylated
cg27466766	1	0	EEF1D	5'UTR; TSS200; TSS1500		8	Island	Hypomethylated
ch.22.48274842R	1	0				22

## Sheet: SWAG RESULTS GENES
Table S2 - SWAG analysis results between early vs late bed timings with all Target IDs with corresponding genes
TARGET ID	freq_post	percentage	GENE	GENE REGION	REGULATORY REGION	CHR	LOCATION	METHYLATION STATUS
cg09760986	484	0.115	ABCG2	TSS1500; 5'UTR		4	S_Shore	Hypermethylated
cg22792063	406	0.096	ABHD4	Body	Promoter_Associated	14	Island	Hypomethylated
cg00807892	395	0.094	MOBKL1A	TSS1500	Promoter_Associated	4	Island	Hypomethylated
cg25282780	221	0.052	AK3	TSS1500	Promoter_Associated	9	Island	Hypomethylated
cg09321097	213	0.051	SDE2	1stExon; 5'UTR	Promoter_Associated	1	Island	Hypomethylated
cg26811976	194	0.046	PRAMEF4	5'UTR		1		Hypermethylated
cg07891983	92	0.022	CREM	Body; 5'UTR; TSS1500	Promoter_Associated	10		Hypomethylated
cg04402799	80	0.019	CDH4	Body		20		Hypomethylated
cg03232960	75	0.018	BRAT1	TSS1500	Promoter_Associated	7	Island	Hypomethylated
cg00136968	63	0.015	SDK1	Body		7		Hypomethylated
cg12696838	64	0.015	LHFPL2	1stExon; 5'UTR	Unclassified	5	Island	Hypomethylated
cg15635472	63	0.015	TPCN1	1stExon; 5'UTR; TSS1500	Promoter_Associated	12	Island	Hypomethylated
cg12308570	58	0.014	RBFOX1	Body		16		Hypermethylated
cg22695402	51	0.012	ANKRD17	Body		4		Hypermethylated
cg24974229	46	0.011	TMEM179B	TSS200; Body	Promoter_Associated	11	Island	Hypomethylated
cg01355739	43	0.01	GNASAS	Body; 3'UTR		20	Island	Hypomethylated
cg03421073	41	0.01	MGAT4B	Body; TSS1500; 1stExon; 5'UTR	Promoter_Associated	5	Island	Hypomethylated
cg04522529	43	0.01	GRM5	Body		11		Hypomethylated
cg05518448	40	0.01	EVC	Body		4		Hypermethylated
cg07142678	41	0.01	RAP1A	TSS200	Promoter_Associated	1	Island	Hypomethylated
cg21011043	40	0.01	SNRPF	Body	NonGene_Associated	12	Island	Hypomethylated
cg22185428	42	0.01	MIR662	TSS1500		16		Hypermethylated
cg03946186	39	0.009	NEK7	5'UTR	Promoter_Associated	1	N_Shore	Hypomethylated
cg12559170	36	0.009	HBG2	Body		11		Hypermethylated
cg12625293	39	0.009	ABI2	TSS200	Promoter_Associated	2	Island	Hypomethylated
cg12653133	38	0.009	SDHAP3	Body		5		Hypomethylated
cg13872879	39	0.009	LRRC4B	TSS200	Unclassified_Cell_type_specific	19	S_Shore	Hypomethylated
cg14521523	37	0.009	DENND2C	1stExon; 5'UTR	Promoter_Associated	1	Island	Hypomethylated
cg18035229	36	0.009	PRDM14	TSS1500		8	Island	Hypomethylated
cg10569039	34	0.008	GLI3	TSS1500		7	Island	Hypomethylated
cg20727187	34	0.008	ABCG1	Body	Promoter_Associated	21		Hypomethylated
cg23100810	34	0.008	FRG1B	TSS200	Promoter_Associated	20	Island	Hypomethylated
ch.8.1993893R	32	0.008	LAPTM4B	3'UTR		8
cg00223877	31	0.007	TKT	TSS1500	Promoter_Associated	3	S_Shore	Hypomethylated
cg00598747	29	0.007	B9D2	1stExon; 5'UTR	Promoter_Associated	19	Island	Hypomethylated
cg01620570	28	0.007	PMP22	TSS200; 5'UTR	Unclassified	17	Island	Hypomethylated
cg06068362	29	0.007	LINC00486	Body		2		Hypermethylated
cg06656114	29	0.007	RPS3	3'UTR		11		Hypermethylated
cg07046047	28	0.007	CHID1	Body		11	Island	Hypermethylated
cg07578439	30	0.007	SERPINB5	3'UTR		18		Hypermethylated
cg07612974	30	0.007	SNORD58A	TSS1500; TSS200	Promoter_Associated_Cell_type_specific	18	S_Shore	Hypomethylated
cg13773914	29	0.007	TRPC3	Body		4	Island	Hypomethylated
cg14937695	29	0.007	GUCD1	1stExon; TSS1500	Promoter_Associated	22	Island	Hypomethylated
cg17806703	31	0.007	RUSC2	1stExon; 5'UTR; Body		9		Hypomethylated
cg18558388	29	0.007	SAP30L	TSS200	Promoter_Associated	5	Island	Hypomethylated
cg23796967	31	0.007	GP6	1stExon		19		Hypermethylated
cg24886176	30	0.007	MXD1	TSS200	Promoter_Associated	2	Island	Hypomethylated
cg03703325	24	0.006	HEMK1	TSS200	Promoter_Associated	3	Island	Hypomethylated
cg04118903	24	0.006	SLC11A2	TSS200; Body; 5'UTR	Promoter_Associated	12	Island	Hypomethylated
cg09818093	24	0.006	MICAL2	Body		11		Hypermethylated
cg09873584	27	0.006	BICC1	Body		10		Hypermethylated
cg09988663	24	0.006	CDKN3	TSS1500	Promoter_Associated	14	N_Shore	Hypomethylated
cg11263225	24	0.006	ZNF385D	Body		3		Hypermethylated
cg11915510	25	0.006	FAM155A	Body		13		Hypermethylated
cg25139754	24	0.006	FAAP20	TSS200; Body	Promoter_Associated	1	Island	Hypomethylated
cg26365090	24	0.006	TOX2	5'UTR; Body; TSS200		20		Hypermethylated
cg01233934	20	0.005	PRDM13	Body		6	N_Shore	Hypomethylated
cg02254286	23	0.005	ZFAT	Body		8		Hypermethylated
cg02637948	20	0.005	DIAPH1	TSS1500	Promoter_Associated	5	S_Shore	Hypomethylated
cg03415695	19	0.005	LOC100271722	Body	Promoter_Associated	22	Island	Hypomethylated
cg04237449	19	0.005	TRPM6	Body		9		Hypermethylated
cg07903445	22	0.005	INHBC	Body		12		Hypermethylated
cg08567279	22	0.005	LECT1	Body	Unclassified	13	Island	Hypomethylated
cg10620195	19	0.005	KIAA0930	Body		22		Hypomethylated
cg11318054	22	0.005	PTPRN2	Body	Unclassified_Cell_type_specific	7	Island	Hypomethylated
cg11968414	23	0.005	MDC1	5'UTR	Promoter_Associated	6	Island	Hypomethylated
cg12705353	21	0.005	WDR66	5'UTR	Promoter_Associated	12	Island	Hypermethylated
cg13683516	22	0.005	OBFC2B	TSS200	Promoter_Associated	12	Island	Hypomethylated
cg14242246	23	0.005	ATRAID	TSS1500; 5'UTR; Body		2	N_Shore	Hypomethylated
cg15407971	21	0.005	TRIM14	Body		9		Hypomethylated
cg15566506	22	0.005	LRIF1	TSS1500	NonGene_Associated	1	Island	Hypomethylated
cg15700587	19	0.005	MIR548I4	Body		7		Hypermethylated
cg17724121	22	0.005	HBE1	TSS200		11		Hypermethylated
cg18041581	21	0.005	RDH14	Body	Promoter_Associated	2	Island	Hypomethylated
cg18337525	19	0.005	RUNX2	Body	Promoter_Associated	6	Island	Hypomethylated
cg20091620	23	0.005	FRA10AC1	TSS1500		10	S_Shore	Hypomethylated
cg20950724	20	0.005	UBE2E1	Body		3	Island	Hypomethylated
cg21882620	19	0.005	SLC22A23	Body		6		Hypermethylated
cg22956310	22	0.005	ADCY3	TSS1500	Unclassified	2	Island	Hypomethylated
cg23537517	22	0.005	MAP2K3	TSS200	Promoter_Associated	17	Island	Hypomethylated
cg23641635	21	0.005	AGL	Body		1	S_Shelf	Hypermethylated
cg24646846	20	0.005	SOBP	Body		6	N_Shore	Hypermethylated
cg24698727	20	0.005	CD1D	5'UTR		1	N_Shore	Hypomethylated
cg24984301	19	0.005	TMEM233	Body		12	Island	Hypomethylated
cg26385011	20	0.005	TNXB	5'UTR		6	S_Shelf	Hypermethylated
cg00006301	15	0.004	ANK3	TSS200; Body		10		Hypomethylated
cg00881185	18	0.004	NLRC5	TSS200	Promoter_Associated	16	Island	Hypomethylated
cg00920231	15	0.004	NSMAF	Body; TSS200	Promoter_Associated	8	Island	Hypomethylated
cg01026744	15	0.004	NAP1L5	TSS200; Body	Promoter_Associated	4		Hypermethylated
cg01788572	18	0.004	RNF2	5'UTR		1		Hypermethylated
cg02021606	18	0.004	SIK1	Body		21		Hypomethylated
cg02749560	16	0.004	GTPBP2	Body; TSS1500		6	N_Shore	Hypomethylated
cg03056980	15	0.004	SYNDIG1	5'UTR		20		Hypermethylated
cg03305624	18	0.004	MYO9B	Body		19	Island	Hypermethylated
cg05278650	17	0.004	IQSEC1	Body; TSS200	Promoter_Associated	3	Island	Hypomethylated
cg05838727	15	0.004	ZMYM5	5'UTR		13	Island	Hypomethylated
cg06809455	18	0.004	NAA38	TSS200	Promoter_Associated	7	Island	Hypomethylated
cg06952763	17	0.004	CARF	5'UTR; TSS1500	Unclassified_Cell_type_specific	2	S_Shore	Hypomethylated
cg06959746	17	0.004	CMPK2	1stExon; Body		2	Island	Hypomethylated
cg08128766	17	0.004	RP5-1022P6.2	1stExon; 5'UTR	Promoter_Associated	20	Island	Hypomethylated
cg08655885	15	0.004	TMEM117	5'UTR; Body	Unclassified	12		Hypomethylated
cg09160032	16	0.004	NR3C2	Body		4		Hypermethylated
cg09258259	16	0.004	GNA15	ExonBnd; Body		19		Hypomethylated
cg09565079	18	0.004	SNAR-F	TSS1500		19	N_Shore	Hypomethylated
cg10576280	16	0.004	PLEKHA1	TSS1500		10	N_Shore	Hypomethylated
cg10787600	17	0.004	AACSP1	Body		5		Hypermethylated
cg10796745	15	0.004	FNTA	TSS1500		8	N_Shore	Hypomethylated
cg10898971	17	0.004	NASP	Body		1		Hypermethylated
cg11203714	15	0.004	BAT2	TSS1500	Promoter_Associated	6	Island	Hypomethylated
cg11935265	18	0.004	SNX30	TSS200	Promoter_Associated	9	Island	Hypomethylated
cg12439789	15	0.004	WAC	TSS1500; Body	Promoter_Associated_Cell_type_specific	10	N_Shore	Hypomethylated
cg15054972	16	0.004	BUB1	TSS200	Promoter_Associated	2	Island	Hypomethylated
cg15841665	16	0.004	C4orf50	Body		4		Hypermethylated
cg17341965	16	0.004	KCNJ5	TSS200	Unclassified_Cell_type_specific	11	Island	Hypomethylated
cg18708365	15	0.004	ORC5L	Body	Promoter_Associated	7		Hypomethylated
cg19057986	18	0.004	HOXB13	3'UTR	Unclassified	17	Island	Hypomethylated
cg19232689	15	0.004	CCNY	5'UTR; 1stExon	Promoter_Associated	10	Island	Hypomethylated
cg19408449	15	0.004	FMN2	Body		1		Hypermethylated
cg19660063	15	0.004	FAM134B	Body		5	Island	Hypomethylated
cg21860045	15	0.004	FMNL2	Body		2		Hypermethylated
cg22381527	18	0.004	HISPPD2A	5'UTR		15	N_Shore	Hypermethylated
cg22924680	18	0.004	PAIP1	1stExon; 5'UTR	Promoter_Associated	5	Island	Hypomethylated
cg23274660	16	0.004	SLC12A5	Body		20	N_Shelf	Hypomethylated
cg23472400	18	0.004	TAF6	3'UTR		7		Hypermethylated
cg23648904	17	0.004	SLC5A6	TSS1500; Body; 5'UTR		2	S_Shore	Hypomethylated
cg25100848	15	0.004	TRNP1	1stExon		1	Island	Hypomethylated
cg25801300	15	0.004	POTEE	TSS200		2		Hypermethylated
cg26658650	15	0.004	DNAH11	TSS200	Unclassified_Cell_type_specific	7	Island	Hypomethylated
cg27151362	15	0.004	DOC2A	TSS1500		16	S_Shore	Hypomethylated
cg00461060	12	0.003	GALNT9	Body		12	N_Shore	Hypermethylated
cg00558243	14	0.003	LINC00836	Body		10		Hypermethylated
cg00929870	11	0.003	DIP2C	Body		10	Island	Hypermethylated
cg00934521	11	0.003	FAM46A	3'UTR		6	N_Shelf	Hypermethylated
cg01298919	12	0.003	FBLN1	Body		22		Hypermethylated
cg01369328	11	0.003	ACTG1	TSS200	Promoter_Associated	17	Island	Hypomethylated
cg01656955	11	0.003	NT5C1A	TSS1500	Unclassified	1	Island	Hypomethylated
cg02057063	14	0.003	RSBN1	1stExon	Promoter_Associated	1	Island	Hypomethylated
cg02218418	12	0.003	ADAM19	Body		5		Hypermethylated
cg02894362	14	0.003	ACTN4	ExonBnd; Body		19	N_Shelf	Hypermethylated
cg03433313	14	0.003	MIR662	TSS1500		16		Hypermethylated
cg03601098	14	0.003	ARF5	1stExon; 5'UTR	Promoter_Associated	7	Island	Hypomethylated
cg03624661	11	0.003	APH1B	TSS1500	Promoter_Associated	15	Island	Hypomethylated
cg04402740	13	0.003	RHOBTB2	TSS200; Body	Unclassified	8	Island	Hypomethylated
cg05058672	11	0.003	SLC44A3	TSS1500; TSS200		1	Island	Hypomethylated
cg05242257	11	0.003	PDPK1	5'UTR; 1stExon	Promoter_Associated	16	Island	Hypomethylated
cg05535573	12	0.003	FAM183CP	Body		8		Hypermethylated
cg06549275	11	0.003	ASAP2	Body		2		Hypermethylated
cg06593906	11	0.003	COG5	Body		7		Hypermethylated
cg07175945	12	0.003	ZFR	Body	Promoter_Associated	5	Island	Hypomethylated
cg08181627	14	0.003	LINC00376	Body		13		Hypermethylated
cg09804328	12	0.003	AKAP6	5'UTR		14		Hypermethylated
cg10169069	13	0.003	GTF3C5	5'UTR; 1stExon	Promoter_Associated	9	Island	Hypomethylated
cg11134054	14	0.003	CHADL	1stExon; 5'UTR		22	S_Shelf	Hypermethylated
cg11189272	11	0.003	OR4D1	1stExon		17	N_Shore	Hypermethylated
cg12321355	11	0.003	CDCP1	Body		3		Hypermethylated
cg13029193	12	0.003	GFOD1	Body; 5'UTR		6		Hypermethylated
cg13196879	11	0.003	TRIM31	Body		6	Island	Hypomethylated
cg13609065	13	0.003	SLC13A5	Body		17	N_Shelf	Hypermethylated
cg14045486	14	0.003	PCSK5	1stExon; 5'UTR	Promoter_Associated	9	Island	Hypomethylated
cg15133824	11	0.003	ANKRD39	TSS200	Promoter_Associated	2	Island	Hypomethylated
cg15649371	14	0.003	OCIAD1	3'UTR		4		Hypermethylated
cg16126137	14	0.003	MEG8	Body	Unclassified_Cell_type_specific	14		Hypomethylated
cg16808922	12	0.003	PRKCA	Body		17		Hypomethylated
cg17101879	13	0.003	MOV10L1	Body	Unclassified	22		Hypomethylated
cg17811310	11	0.003	PEPD	Body	Promoter_Associated	19	Island	Hypomethylated
cg18131537	12	0.003	IRF7	TSS200; 5'UTR	Promoter_Associated	11	Island	Hypomethylated
cg18500448	13	0.003	ZNF767	TSS1500	Promoter_Associated	7	S_Shore	Hypomethylated
cg19492620	11	0.003	HOMER2	Body	Unclassified	15		Hypomethylated
cg19736720	13	0.003	PSMD1	TSS1500	Promoter_Associated	2	N_Shore	Hypomethylated
cg21792150	11	0.003	NFKBIZ	5'UTR; TSS1500		3	N_Shore	Hypomethylated
cg22251124	11	0.003	ACPL2	TSS200	Promoter_Associated	3	Island	Hypomethylated
cg24062472	13	0.003	NANS	TSS200	Promoter_Associated	9	Island	Hypomethylated
cg24591398	12	0.003	LMNA	Body		1	Island	Hypermethylated
cg24901098	13	0.003	IGFBP3	TSS1500		7	S_Shore	Hypomethylated
cg25282706	12	0.003	NXN	Body		17		Hypermethylated
cg25529026	11	0.003	RNF216P1	ExonBnd; Body		7		Hypermethylated
cg27215765	12	0.003	ITGA9	TSS1500		3	N_Shore	Hypomethylated
cg27579131	12	0.003	KLHDC4	Body		16		Hypermethylated
cg00256745	7	0.002	SAC3D1	1stExon; 5'UTR	Promoter_Associated	11	Island	Hypomethylated
cg00323535	7	0.002	PMPCA	1stExon; 5'UTR; TSS200	NonGene_Associated	9	Island	Hypomethylated
cg00556514	7	0.002	PLCD1	TSS1500; Body	Promoter_Associated	3	Island	Hypomethylated
cg01818492	8	0.002	ENPP1	1stExon	Unclassified	6	Island	Hypomethylated
cg01881136	9	0.002	ANKRD11	5'UTR		16	Island	Hypermethylated
cg02433148	9	0.002	SDK2	Body		17		Hypermethylated
cg02547439	9	0.002	ELMO2	5'UTR	Promoter_Associated	20	Island	Hypomethylated
cg02666966	8	0.002	TUFM	Body	Promoter_Associated	16	Island	Hypomethylated
cg02862025	7	0.002	NINJ2	Body	Promoter_Associated	12	Island	Hypomethylated
cg03633114	9	0.002	CYYR1	TSS1500		21	S_Shore	Hypermethylated
cg03967407	10	0.002	ADGRD1	Body		12		Hypermethylated
cg04178439	10	0.002	SLC5A6	5'UTR; TSS1500; Body		2	N_Shore	Hypomethylated
cg05362517	7	0.002	RFXAP	5'UTR; 1stExon	Promoter_Associated	13	Island	Hypomethylated
cg05391750	7	0.002	LTBP1	TSS1500	Promoter_Associated	2	Island	Hypomethylated
cg07260017	10	0.002	CSF1R	5'UTR		5		Hypermethylated
cg07584860	7	0.002	HLA-H	TSS1500		6	N_Shore	Hypomethylated
cg07615678	8	0.002	SPON1	Body		11		Hypermethylated
cg07623923	8	0.002	CREB1	5'UTR		2	S_Shore	Hypomethylated
cg08033122	10	0.002	CLOCK	TSS1500; TSS200	Promoter_Associated	4	Island	Hypomethylated
cg08444731	7	0.002	GRSF1	1stExon; TSS200		4	Island	Hypomethylated
cg08458733	10	0.002	ZNF703	Body	Unclassified	8	Island	Hypomethylated
cg08550626	10	0.002	YY1AP1	TSS200; 5'UTR; 1stExon; TSS1500	Promoter_Associated	1	Island	Hypomethylated
cg08757148	10	0.002	IL28RA	1stExon	Unclassified	1	Island	Hypomethylated
cg08759238	8	0.002	TBCD	Body		17		Hypermethylated
cg09141205	10	0.002	KRT33B	3'UTR		17		Hypermethylated
cg09267513	10	0.002	GDPD1	5'UTR; 1stExon	Promoter_Associated	17	N_Shore	Hypomethylated
cg09290554	10	0.002	SH3GLB1	5'UTR; 1stExon	Promoter_Associated	1	Island	Hypomethylated
cg09754197	9	0.002	RREB1	5'UTR		6	S_Shelf	Hypomethylated
cg09808075	9	0.002	CLCNKB	TSS1500		1		Hypermethylated
cg10267323	7	0.002	EXTL3	TSS200; Body	Promoter_Associated	8	Island	Hypomethylated
cg10307060	8	0.002	ZNF365	Body		10		Hypermethylated
cg10377211	7	0.002	TM9SF3	Body		10	N_Shore	Hypomethylated
cg10389454	9	0.002	CEACAM21	Body		19		Hypermethylated
cg10636391	8	0.002	ZSWIM5	5'UTR; 1stExon		1	Island	Hypomethylated
cg10984870	9	0.002	PARG	Body		10		Hypermethylated
cg11416669	8	0.002	FAM204A	3'UTR		10		Hypermethylated
cg11485451	8	0.002	TCF7	TSS200; TSS1500; Body	Promoter_Associated	5	Island	Hypomethylated
cg12042055	7	0.002	LOC646762	TSS200		7	Island	Hypomethylated
cg12065735	7	0.002	FAN1	Body		15		Hypermethylated
cg12100411	8	0.002	PRXL2B	TSS200	Promoter_Associated	1	Island	Hypomethylated
cg12425560	8	0.002	TPCN1	Body		12		Hypermethylated
cg12666166	8	0.002	FICD	TSS200	Promoter_Associated	12	Island	Hypomethylated
cg12727358	9	0.002	CACNA1D	Body		3		Hypermethylated
cg13494509	7	0.002	CDK2AP1	Body	Promoter_Associated	12	N_Shore	Hypomethylated
cg14006863	7	0.002	CASR	TSS200; 5'UTR		3	Island	Hypomethylated
cg14256386	8	0.002	RUFY2	TSS200; 1stExon; 5'UTR	Promoter_Associated	10	Island	Hypomethylated
cg14330027	7	0.002	GFPT1	TSS200	Promoter_Associated	2	Island	Hypomethylated
cg14564046	8	0.002	DPH1	TSS200	Promoter_Associated	17	Island	Hypomethylated
cg14733594	9	0.002	DAB2	Body		5		Hypermethylated
cg14766198	9	0.002	CDC14A	5'UTR; 1stExon		1	Island	Hypomethylated
cg15092787	8	0.002	ST6GALNAC2	Body	Unclassified_Cell_type_specific	17	Island	Hypomethylated
cg15110443	8	0.002	TCF7L1	Body		2		Hypermethylated
cg15118801	7	0.002	MARK3	5'UTR; 1stExon	Promoter_Associated	14	Island	Hypomethylated
cg15478048	9	0.002	CHST15	Body	Unclassified_Cell_type_specific	10		Hypermethylated
cg15555727	9	0.002	PYCRL	TSS1500	Promoter_Associated	8	Island	Hypomethylated
cg15850249	9	0.002	LINC02693	3'UTR		17		Hypomethylated
cg15991072	7	0.002	IL12RB2	5'UTR; 1stExon	Promoter_Associated	1	Island	Hypomethylated
cg16632891	8	0.002	SSBP3	TSS1500		1	Island	Hypomethylated
cg16653173	7	0.002	CSNK1E	5'UTR; TSS200	Promoter_Associated	22	S_Shore	Hypomethylated
cg16689048	7	0.002	C7orf50	Body	Promoter_Associated	7	N_Shore	Hypomethylated
cg16862242	8	0.002	ADRM1	TSS200	Promoter_Associated	20	Island	Hypomethylated
cg16894634	7	0.002	IDE	Body		10		Hypermethylated
cg17015994	9	0.002	CYP11B1	TSS200		8		Hypermethylated
cg17106235	10	0.002	PPP1R35	Body		7	Island	Hypomethylated
cg17218495	8	0.002	SMARCA4	5'UTR; TSS200; 1stExon	Promoter_Associated	19	Island	Hypomethylated
cg17293104	7	0.002	RPLP0P2	Body		11		Hypermethylated
cg17649838	10	0.002	MEMO1	TSS1500		2	S_Shore	Hypomethylated
cg17777544	8	0.002	FAM99A	TSS1500		11		Hypomethylated
cg18343194	9	0.002	FBXL16	Body	Promoter_Associated_Cell_type_specific	16	Island	Hypomethylated
cg18621232	7	0.002	NKAIN1	Body		1		Hypermethylated
cg18859398	9	0.002	SHF	3'UTR	Promoter_Associated	15	S_Shore	Hypomethylated
cg19036644	7	0.002	MED31	5'UTR; TSS200; 1stExon	Promoter_Associated	17	Island	Hypomethylated
cg19098314	10	0.002	GOSR1	TSS200	Promoter_Associated	17	Island	Hypomethylated
cg19392200	10	0.002	MBOAT1	Body		6		Hypermethylated
cg19747852	8	0.002	TRA2A	TSS200	Promoter_Associated	7	Island	Hypomethylated
cg19870512	8	0.002	KCNA6	5'UTR; 1stExon	Unclassified_Cell_type_specific	12	Island	Hypomethylated
cg19882516	9	0.002	VPS13B	5'UTR	Promoter_Associated	8	Island	Hypomethylated
cg20062301	7	0.002	LOC400927	TSS200; Body		22	Island	Hypomethylated
cg20653986	7	0.002	MTRES1	5'UTR; 1stExon	Promoter_Associated	6	Island	Hypomethylated
cg20720056	7	0.002	ERLIN1	3'UTR		10		Hypermethylated
cg21159473	8	0.002	PSIP1	1stExon; 5'UTR	Promoter_Associated	9	Island	Hypomethylated
cg21164727	10	0.002	CARD19	TSS200	Promoter_Associated	9	Island	Hypomethylated
cg21195638	9	0.002	AFF1	Body		4		Hypermethylated
cg21244116	7	0.002	EHMT1	Body		9	Island	Hypermethylated
cg21506790	10	0.002	HBG2	TSS1500		11		Hypermethylated
cg21526238	8	0.002	HYMAI	Body; 5'UTR; TSS200	Unclassified_Cell_type_specific	6	Island	Hypomethylated
cg21632267	8	0.002	A4GALT	5'UTR		22		Hypermethylated
cg21674901	8	0.002	ANKRD22	TSS200		10		Hypomethylated
cg21687478	7	0.002	PNMT	TSS1500; Body	Unclassified	17	Island	Hypomethylated
cg22772380	7	0.002	ZNF12	TSS1500	Unclassified	7	S_Shore	Hypomethylated
cg22882449	8	0.002	CARD19	TSS1500	Promoter_Associated	9	Island	Hypomethylated
cg23135809	8	0.002	IFITM10	TSS1500	Unclassified_Cell_type_specific	11	N_Shore	Hypomethylated
cg23155281	10	0.002	SEL1L3	Body		4		Hypermethylated
cg23405364	7	0.002	ARHGAP21	5'UTR		10	N_Shore	Hypomethylated
cg23480284	7	0.002	DPF1	TSS1500		19	S_Shore	Hypomethylated
cg23666457	9	0.002	TBCD	TSS200	Promoter_Associated	17	Island	Hypomethylated
cg25060988	7	0.002	CAT	TSS1500	Promoter_Associated	11	N_Shore	Hypomethylated
cg25103905	8	0.002	HDAC4	Body		2		Hypermethylated
cg25221774	9	0.002	PCCA	Body		13		Hypermethylated
cg25344180	7	0.002	RNFT1	TSS200	Promoter_Associated	17	Island	Hypomethylated
cg25344891	7	0.002	KLHL29	Body		2		Hypermethylated
cg26031613	10	0.002	KLC1	TSS1500		14	Island	Hypomethylated
cg26149131	7	0.002	ACYP2	Body	Unclassified	2	S_Shore	Hypomethylated
cg26206330	7	0.002	BRD9	Body		5	N_Shelf	Hypermethylated
cg26647593	8	0.002	TMEM241	Body		18		Hypomethylated
cg26893137	9	0.002	TCEB1	TSS200; 1stExon; 5'UTR	Promoter_Associated	8	Island	Hypomethylated
cg27174444	7	0.002	DNAH17	Body		17		Hypermethylated
cg27357232	9	0.002	RELL1	TSS200	Promoter_Associated	4	Island	Hypomethylated
ch.2.3422646F	8	0.002	LASS6	Body		2
cg00022911	5	0.001	HAPLN4	Body	Unclassified	19	Island	Hypomethylated
cg00250524	6	0.001	GINS2	TSS200	Unclassified	16	Island	Hypomethylated
cg00371926	6	0.001	NARS	TSS200	Promoter_Associated	18	Island	Hypomethylated
cg00387982	6	0.001	ANKS3	Body	Gene_Associated_Cell_type_specific	16		Hypermethylated
cg00474854	5	0.001	GNAL	Body		18	N_Shore	Hypermethylated
cg00542402	3	0.001	RNF141	TSS200	Promoter_Associated	11	Island	Hypomethylated
cg00577182	6	0.001	BARX2	TSS1500	Unclassified	11	Island	Hypomethylated
cg00738849	4	0.001	TUBB4Q	TSS200		4	Island	Hypermethylated
cg00776782	3	0.001	DHRS3	Body	Unclassified	1	Island	Hypomethylated
cg00891761	6	0.001	FBXL5	5'UTR; Body		4	N_Shelf	Hypermethylated
cg00939409	6	0.001	EYA2	TSS1500		20	N_Shore	Hypermethylated
cg01101400	4	0.001	WDR8	TSS200	Promoter_Associated	1	Island	Hypomethylated
cg01230067	6	0.001	HLA-C	Body	Promoter_Associated	6	Island	Hypomethylated
cg01245129	3	0.001	SYNE2	5'UTR	Promoter_Associated	14	Island	Hypomethylated
cg01246254	6	0.001	PLEKHA1	5'UTR		10	Island	Hypomethylated
cg01412321	6	0.001	ANLN	Body; TSS200	Promoter_Associated	7	Island	Hypomethylated
cg01454963	5	0.001	CHMP6	Body	Promoter_Associated	17	Island	Hypomethylated
cg01619129	3	0.001	PINX1	Body	Promoter_Associated	8	Island	Hypomethylated
cg01720705	6	0.001	FAM89A	Body		1	Island	Hypomethylated
cg01885356	5	0.001	ARMC9	TSS1500		2	N_Shore	Hypermethylated
cg02043791	5	0.001	FGFR1	5'UTR		8	N_Shore	Hypermethylated
cg02084502	3	0.001	TPO	3'UTR		2	S_Shore	Hypermethylated
cg02191985	5	0.001	BPIL1	TSS1500		20		Hypermethylated
cg02215080	6	0.001	KIF26B	Body		1	N_Shelf	Hypermethylated
cg02419104	3	0.001	TKFC	TSS1500; Body	Unclassified	11	N_Shore	Hypermethylated
cg02502145	5	0.001	SOS1	Body		2		Hypomethylated
cg02507033	4	0.001	RMI2	Body	Promoter_Associated	16	Island	Hypomethylated
cg02646331	5	0.001	TPO	Body		2		Hypermethylated
cg02723225	3	0.001	PAQR4	TSS200	Promoter_Associated	16	Island	Hypomethylated
cg02756152	4	0.001	TMEM223	1stExon	Promoter_Associated	11	Island	Hypomethylated
cg03029551	5	0.001	MIR604	TSS1500; Body		10		Hypomethylated
cg03684729	4	0.001	LOC102724596	Body		17		Hypermethylated
cg03903246	3	0.001	FMN2	Body		1	Island	Hypomethylated
cg03920392	3	0.001	ZNF395	5'UTR		8	N_Shore	Hypomethylated
cg03965044	3	0.001	ABCC3	TSS200	Unclassified_Cell_type_specific	17	Island	Hypomethylated
cg04016104	5	0.001	PARD3B	Body		2		Hypermethylated
cg04093852	6	0.001	ETNK2	Body		1		Hypermethylated
cg04133410	5	0.001	PTCH1	TSS1500; Body	Promoter_Associated_Cell_type_specific	9	N_Shore	Hypomethylated
cg04318602	3	0.001	ERO1L	TSS1500	Promoter_Associated	14	Island	Hypomethylated
cg04398695	4	0.001	GNG13	1stExon; 5'UTR	Unclassified_Cell_type_specific	16	Island	Hypomethylated
cg04504942	5	0.001	CLIC4	5'UTR; 1stExon	Promoter_Associated	1	Island	Hypomethylated
cg04536856	6	0.001	MRVI1	5'UTR; TSS200		11		Hypermethylated
cg04632255	6	0.001	MALT1	Body; TSS200	Promoter_Associated	18	Island	Hypomethylated
cg04826516	4	0.001	TSR3	TSS200	Promoter_Associated	16	Island	Hypomethylated
cg04937080	3	0.001	DAB1	5'UTR		1	Island	Hypomethylated
cg05012825	5	0.001	PVR	TSS200	Unclassified	19	Island	Hypomethylated
cg05346899	6	0.001	LASS4	TSS1500		19	Island	Hypomethylated
cg05347927	5	0.001	TMEM90B	TSS200		20	N_Shore	Hypomethylated
cg05509584	6	0.001	NEDD4L	Body		18		Hypermethylated
cg05716606	3	0.001	XPNPEP1	Body		10		Hypermethylated
cg05807167	5	0.001	KCNB2	Body		8		Hypermethylated
cg06127862	5	0.001	FGF12	Body		3	Island	Hypomethylated
cg06176834	4	0.001	SPSB2	TSS200	Unclassified	12	Island	Hypomethylated
cg06231683	4	0.001	RBM28	Body		7		Hypermethylated
cg06697522	3	0.001	TPO	Body		2	Island	Hypermethylated
cg06841052	4	0.001	PARD3	Body		10		Hypermethylated
cg06979118	3	0.001	SHANK2	Body	Unclassified	11		Hypomethylated
cg07144689	6	0.001	SNORD115-9	TSS200		15		Hypermethylated
cg07317740	4	0.001	BET1L	Body; TSS1500	Promoter_Associated	11	Island	Hypomethylated
cg07341129	4	0.001	CTBP2	Body		10	N_Shore	Hypermethylated
cg07430505	5	0.001	CC2D1A	TSS200	Promoter_Associated	19	Island	Hypomethylated
cg07636757	6	0.001	DEK	TSS200		6	Island	Hypomethylated
cg07814697	5	0.001	PLIN3	TSS200	Promoter_Associated	19		Hypomethylated
cg08162337	6	0.001	ITPKC	1stExon; TSS1500	Promoter_Associated	19	S_Shore	Hypomethylated
cg08297751	4	0.001	HAND2	Body		4	Island	Hypomethylated
cg08430329	4	0.001	NOTO	Body	Unclassified_Cell_type_specific	2	Island	Hypomethylated
cg08645670	4	0.001	FOXL1	1stExon	Unclassified_Cell_type_specific	16	Island	Hypomethylated
cg08782592	5	0.001	TGIF1	5'UTR		18		Hypermethylated
cg08935434	5	0.001	CLOCK	Body		4		Hypermethylated
cg08991457	3	0.001	ZNF703	TSS200	Promoter_Associated	8	Island	Hypomethylated
cg09121800	4	0.001	ENTPD1	Body; 5'UTR		10		Hypomethylated
cg09141351	3	0.001	SMARCE1	TSS1500	Promoter_Associated_Cell_type_specific	17	Island	Hypomethylated
cg09431544	3	0.001	DNAJB1	5'UTR; 1stExon	Promoter_Associated	19	Island	Hypomethylated
cg09783905	3	0.001	TRIM39	TSS1500; Body		6	Island	Hypomethylated
cg10331105	5	0.001	FTO	Body		16		Hypermethylated
cg10521650	6	0.001	SCCPDH	3'UTR		1		Hypermethylated
cg10698984	5	0.001	UBL3	1stExon; 5'UTR	Promoter_Associated	13	Island	Hypomethylated
cg10733617	5	0.001	FGFR1	Body		8		Hypermethylated
cg10874392	3	0.001	LOC101927431	TSS1500		2		Hypermethylated
cg10926994	5	0.001	FUBP1	TSS200	Unclassified	1	Island	Hypomethylated
cg11036893	3	0.001	PGS1	Body		17	Island	Hypermethylated
cg11041222	3	0.001	TRIM24	Body		7		Hypermethylated
cg11136592	5	0.001	AKR1C4	Body		10		Hypermethylated
cg11173279	5	0.001	CHTF18	TSS200	Promoter_Associated	16	Island	Hypomethylated
cg11615509	4	0.001	SHROOM3	Body		4		Hypermethylated
cg11734864	6	0.001	UFD1L	Body		22		Hypermethylated
cg11941811	4	0.001	TMEM108	5'UTR		3		Hypermethylated
cg11992522	6	0.001	GAS8	TSS1500; 5'UTR; Body		16		Hypermethylated
cg12194340	5	0.001	FGFR3	5'UTR		4	Island	Hypomethylated
cg12357304	3	0.001	TEAD3	1stExon; 5'UTR		6	Island	Hypomethylated
cg12372500	5	0.001	OR2D3	TSS1500		11		Hypermethylated
cg12452946	6	0.001	MFSD8	5'UTR	Promoter_Associated	4	Island	Hypomethylated
cg12549321	4	0.001	FGGY	1stExon; 5'UTR	Promoter_Associated	1	Island	Hypomethylated
cg12614213	6	0.001	FGFR1	5'UTR		8	N_Shore	Hypomethylated
cg12696903	6	0.001	PKD1	Body		16	Island	Hypermethylated
cg13168129	4	0.001	ATF5	5'UTR; TSS1500; TSS200	Promoter_Associated	19	Island	Hypomethylated
cg13338223	3	0.001	TMEM5-AS1	TSS1500		12	S_Shore	Hypermethylated
cg13530448	5	0.001	KIF27	5'UTR	Promoter_Associated	9	N_Shore	Hypomethylated
cg13916322	4	0.001	PLA2G16	5'UTR; 1stExon	Unclassified	11	Island	Hypomethylated
cg14066857	5	0.001	SAMD12	TSS200; Body	Promoter_Associated	8	Island	Hypomethylated
cg14396995	5	0.001	GLI3	TSS1500		7	S_Shore	Hypomethylated
cg14439074	3	0.001	SLC1A6	TSS200; Body		19	Island	Hypomethylated
cg14480249	3	0.001	DOK7	Body	Unclassified_Cell_type_specific	4	S_Shore	Hypomethylated
cg14691886	3	0.001	TPO	Body		2		Hypermethylated
cg14837635	3	0.001	ATP1A1	Body		1		Hypermethylated
cg14935163	4	0.001	TPO	Body		2		Hypermethylated
cg15022609	6	0.001	CALCOCO2	TSS200	Promoter_Associated	17	Island	Hypomethylated
cg15037445	5	0.001	ZCCHC10	Body		5	N_Shore	Hypermethylated
cg15048554	4	0.001	BTBD11	TSS1500	Promoter_Associated	12	Island	Hypomethylated
cg15050748	5	0.001	ICAM1	5'UTR; 1stExon	Promoter_Associated	19	Island	Hypomethylated
cg15245051	4	0.001	APOL3	TSS1500	Unclassified_Cell_type_specific	22		Hypomethylated
cg15666431	5	0.001	LOC286059	Body	Unclassified	8		Hypomethylated
cg15824864	6	0.001	CBX4	Body	Promoter_Associated	17	Island	Hypomethylated
cg15847565	6	0.001	C4orf36	1stExon; 5'UTR	Unclassified	4	Island	Hypomethylated
cg15861059	5	0.001	SERPINB6	TSS200	Promoter_Associated	6	S_Shore	Hypomethylated
cg16032134	3	0.001	ATP10A	Body	Unclassified_Cell_type_specific	15		Hypermethylated
cg16206460	3	0.001	PGLYRP2	Body	Unclassified_Cell_type_specific	19	Island	Hypomethylated
cg16383001	4	0.001	SLC35A3	5'UTR; 1stExon	Promoter_Associated	1	Island	Hypomethylated
cg16429885	3	0.001	RAI1	5'UTR	Promoter_Associated	17		Hypomethylated
cg16434547	6	0.001	SYNE1	5'UTR; TSS200		6	Island	Hypomethylated
cg16725316	6	0.001	LINC01143	TSS200		2	Island	Hypomethylated
cg16811193	4	0.001	SDK1	Body		7		Hypomethylated
cg17355622	6	0.001	CNTFR	Body; 5'UTR		9	S_Shelf	Hypermethylated
cg17366191	6	0.001	ARHGAP8	5'UTR; Body		22		Hypermethylated
cg17377594	3	0.001	FLJ42289	TSS200; Body	Promoter_Associated	15	Island	Hypomethylated
cg17437033	3	0.001	KIF3A	Body	Promoter_Associated	5	Island	Hypomethylated
cg17623720	6	0.001	PKNOX2	5'UTR		11		Hypermethylated
cg17641943	6	0.001	NPPB	TSS200	Unclassified	1	N_Shore	Hypomethylated
cg17754805	6	0.001	YAF2	TSS200; TSS1500		12	Island	Hypomethylated
cg17917542	3	0.001	CDK18	TSS200	Unclassified_Cell_type_specific	1	N_Shore	Hypomethylated
cg17984375	3	0.001	CH25H	TSS1500	Unclassified_Cell_type_specific	10	Island	Hypomethylated
cg18156903	3	0.001	MLLT6	Body		17		Hypermethylated
cg18253101	5	0.001	PALM	Body		19	Island	Hypomethylated
cg18342998	3	0.001	FGFR1	Body		8		Hypermethylated
cg18411800	5	0.001	GTF2H4	3'UTR; TSS1500; TSS200	Promoter_Associated	6	Island	Hypomethylated
cg18885365	3	0.001	MFSD2A	5'UTR; 1stExon	Promoter_Associated	1	Island	Hypomethylated
cg18940588	3	0.001	MIAT	TSS200		22	Island	Hypomethylated
cg19060823	3	0.001	NUP107	Body		12	S_Shore	Hypomethylated
cg19151808	3	0.001	NAP1L5	TSS200; Body	Promoter_Associated	4		Hypermethylated
cg19509748	5	0.001	MAPK13	Body		6	S_Shelf	Hypermethylated
cg19606356	5	0.001	RASA1	TSS1500	Promoter_Associated	5	N_Shore	Hypomethylated
cg19851047	6	0.001	CHN2	5'UTR; 1stExon; Body		7	S_Shelf	Hypermethylated
cg19876775	3	0.001	LRRC32	TSS1500; TSS200	Unclassified	11	Island	Hypomethylated
cg20148210	3	0.001	FGFR1	TSS200	Unclassified	8	Island	Hypomethylated
cg20631204	3	0.001	ZNF562	TSS200	NonGene_Associated_Cell_type_specific	19	Island	Hypomethylated
cg20774722	5	0.001	ALDH3A2	TSS200	Promoter_Associated	17	Island	Hypomethylated
cg20809693	5	0.001	RSRP1	TSS1500	Promoter_Associated_Cell_type_specific	1	Island	Hypomethylated
cg21133613	3	0.001	HJURP	Body	Promoter_Associated_Cell_type_specific	2	Island	Hypomethylated
cg21215961	6	0.001	DNAJC8	3'UTR		1		Hypermethylated
cg21302709	5	0.001	SUGCT	Body		7		Hypomethylated
cg21410293	4	0.001	KIAA0427	3'UTR		18	Island	Hypermethylated
cg21683678	6	0.001	ADAM10	TSS200	Promoter_Associated	15	Island	Hypomethylated
cg21949229	4	0.001	ZNF143	Body		11		Hypermethylated
cg22091037	6	0.001	STARD13	TSS200	Unclassified_Cell_type_specific	13		Hypomethylated
cg22199410	5	0.001	SCN8A	TSS200	Unclassified	12	Island	Hypomethylated
cg22380472	5	0.001	ZNF57	TSS1500	Promoter_Associated	19	Island	Hypomethylated
cg22380533	4	0.001	SYT5	5'UTR	Promoter_Associated	19	Island	Hypomethylated
cg22598233	6	0.001	POLRMT	TSS200	Promoter_Associated	19	Island	Hypomethylated
cg22804859	4	0.001	PDHB	TSS1500	Promoter_Associated	3	Island	Hypomethylated
cg22879016	4	0.001	SSTR4	TSS1500		20	N_Shore	Hypermethylated
cg22997524	3	0.001	FGFR1	ExonBnd; Body	Unclassified_Cell_type_specific	8		Hypermethylated
cg23588161	5	0.001	SART1	TSS200	Promoter_Associated	11		Hypomethylated
cg23666567	5	0.001	RGS6	Body		14		Hypermethylated
cg23700513	3	0.001	HLA-H	Body	Promoter_Associated_Cell_type_specific	6	Island	Hypomethylated
cg23818931	3	0.001	PITPNB	TSS200	Promoter_Associated	22	Island	Hypomethylated
cg24205332	6	0.001	ADAMTS8	TSS200		11	S_Shore	Hypomethylated
cg24511341	3	0.001	CARS2	TSS200	Promoter_Associated	13	Island	Hypomethylated
cg24542441	5	0.001	ANKRD57	TSS200		2	Island	Hypomethylated
cg24631739	6	0.001	FOXN2	TSS1500	Promoter_Associated	2	Island	Hypomethylated
cg24682307	3	0.001	TNFRSF1B	1stExon; 5'UTR	Promoter_Associated	1	Island	Hypomethylated
cg24997585	3	0.001	GABRB3	3'UTR		15		Hypermethylated
cg25008147	5	0.001	ZMAT4	TSS1500		8	S_Shore	Hypermethylated
cg25022932	4	0.001	CBFA2T2	TSS200	Promoter_Associated	20	Island	Hypomethylated
cg25081985	6	0.001	ATP6V1H	TSS200; TSS1500	Promoter_Associated	8	Island	Hypomethylated
cg25115812	6	0.001	DNAAF5	Body		7	S_Shelf	Hypermethylated
cg25123632	3	0.001	HLA-J	Body		6	Island	Hypomethylated
cg25160244	3	0.001	DOLPP1	1stExon; Body	Promoter_Associated	9	Island	Hypomethylated
cg25204988	5	0.001	NF1	TSS200	Promoter_Associated	17	Island	Hypomethylated
cg25236971	3	0.001	FAM184B	5'UTR; 1stExon		4	Island	Hypomethylated
cg25318918	6	0.001	SIAH2	TSS200	Promoter_Associated	3	Island	Hypomethylated
cg25345615	6	0.001	OCLN	TSS200; 5'UTR	Unclassified	5	Island	Hypomethylated
cg25502618	6	0.001	KIAA1949	Body	Promoter_Associated	6		Hypomethylated
cg25577322	6	0.001	AHR	TSS200	Promoter_Associated	7	N_Shore	Hypomethylated
cg25669783	4	0.001	ZNF365	TSS1500; Body		10		Hypermethylated
cg25864757	5	0.001	SETD2	TSS1500	Promoter_Associated	3	Island	Hypomethylated
cg26122980	3	0.001	AMPH	5'UTR; 1stExon		7	Island	Hypomethylated
cg26315918	4	0.001	TMPRSS7	Body	Unclassified_Cell_type_specific	3		Hypomethylated
cg26549034	3	0.001	RPRD2	1stExon	Promoter_Associated	1	Island	Hypomethylated
cg26611911	4	0.001	NACC2	TSS200	Promoter_Associated	9	Island	Hypomethylated
cg26675263	5	0.001	RPP30	Body		10		Hypermethylated
cg26687662	5	0.001	BPTF	Body		17		Hypermethylated
cg26922917	3	0.001	GPR133	Body		12	N_Shore	Hypermethylated
cg26971989	5	0.001	SMEK1	TSS200	Unclassified	14	Island	Hypomethylated
cg27076160	3	0.001	ZNF365	3'UTR		10		Hypermethylated
cg27132802	4	0.001	CLOCK	TSS200; 5'UTR	Promoter_Associated	4	Island	Hypomethylated
cg27218469	5	0.001	CMPK2	TSS200	Promoter_Associated	2	Island	Hypomethylated
cg27246729	6	0.001	ACADS	TSS200	Promoter_Associated	12	N_Shore	Hypomethylated
cg27334717	4	0.001	TSNARE1	TSS1500		8	Island	Hypomethylated
cg27470307	4	0.001	DAK	Body		11	Island	Hypermethylated
cg27586581	6	0.001	HOMER3	TSS200; 1stExon; 5'UTR; TSS1500		19	Island	Hypomethylated
cg00026974	1	0	UBTF	1stExon; TSS1500; 5'UTR		17	Island	Hypomethylated
cg00028598	1	0	GABRA5	Body		15	Island	Hypermethylated
cg00113225	1	0	ZNF365	Body		10		Hypomethylated
cg00212521	1	0	FMN2	Body		1	N_Shore	Hypermethylated
cg00371383	1	0	FMN2	Body		1		Hypermethylated
cg00399938	1	0	ZDHHC8	TSS1500	Unclassified	22	Island	Hypomethylated
cg00400221	2	0	FGFR1	5'UTR	Unclassified	8	N_Shore	Hypomethylated
cg00560277	1	0	GLI3	5'UTR		7	N_Shore	Hypomethylated
cg00983705	1	0	ATXN1	5'UTR	Unclassified_Cell_type_specific	6		Hypermethylated
cg01013023	1	0	GLI3	Body		7		Hypermethylated
cg01028140	1	0	TPO	Body	Unclassified	2	N_Shelf	Hypermethylated
cg01137532	2	0	ZNF365	TSS200	Unclassified_Cell_type_specific	10	Island	Hypomethylated
cg01230907	2	0	TPO	Body		2		Hypermethylated
cg01231075	1	0	RAP1A	5'UTR	Unclassified_Cell_type_specific	1		Hypermethylated
cg01246520	1	0	RAI1	5'UTR	Unclassified_Cell_type_specific	17		Hypomethylated
cg01251603	1	0	GABRB3	Body		15	Island	Hypermethylated
cg01304065	1	0	MSH3	1stExon; 5'UTR	Promoter_Associated	5	Island	Hypomethylated
cg01312658	1	0	TPO	Body		2	N_Shore	Hypermethylated
cg01329257	1	0	FMN2	Body		1		Hypermethylated
cg01362882	2	0	SMYD2	TSS200		1	Island	Hypomethylated
cg01370014	1	0	LHFP	5'UTR; 1stExon	Unclassified	13	Island	Hypomethylated
cg01650149	1	0	FMN2	TSS200		1	Island	Hypomethylated
cg01653080	1	0	PPP1R13B	Body		14	N_Shore	Hypermethylated
cg01659459	1	0	PPP2R5C	TSS1500	Promoter_Associated	14	Island	Hypomethylated
cg01739661	2	0	CASR	TSS200; 5'UTR		3	Island	Hypomethylated
cg01811230	1	0	RAI1	5'UTR		17		Hypermethylated
cg01957222	2	0	TPO	Body		2		Hypermethylated
cg02040433	1	0	NDRG4	TSS1500; 5'UTR; TSS200	Unclassified_Cell_type_specific	16	Island	Hypomethylated
cg02215217	1	0	FMN2	Body		1		Hypermethylated
cg02297484	1	0	RAI1	5'UTR		17		Hypermethylated
cg02346421	1	0	TMEM2	5'UTR; 1stExon	Promoter_Associated	9	Island	Hypomethylated
cg02452585	1	0	SLC2A1	1stExon; 5'UTR	Promoter_Associated	1	S_Shore	Hypomethylated
cg02541231	1	0	CD81	1stExon; 5'UTR		11	Island	Hypomethylated
cg02583228	1	0	GABRB3	Body		15		Hypermethylated
cg02712553	1	0	ZNF365	Body		10	S_Shore	Hypermethylated
cg02722197	1	0	ZNF365	5'UTR; TSS1500		10	S_Shore	Hypermethylated
cg02774856	1	0	HOMER3	TSS1500	Unclassified	19	S_Shore	Hypomethylated
cg02981639	1	0	GLI3	Body		7		Hypermethylated
cg03089725	1	0	FGFR1	Body; 3'UTR		8		Hypermethylated
cg03117439	1	0	GABRB3	Body; 5'UTR		15		Hypermethylated
cg03290752	1	0	TBL1XR1	TSS200	Promoter_Associated	3	N_Shore	Hypomethylated
cg03347837	1	0	TPO	Body		2		Hypermethylated
cg03652257	1	0	GLI3	Body		7	S_Shore	Hypermethylated
cg03861065	2	0	ZNF365	5'UTR; Body		10		Hypermethylated
cg03868332	1	0	GLI3	Body		7	Island	Hypermethylated
cg03907757	1	0	GLI3	Body		7		Hypermethylated
cg03970229	1	0	MTNR1B	TSS1500		11	N_Shore	Hypomethylated
cg03975815	1	0	FMN2	Body		1		Hypermethylated
cg04152326	2	0	TPO	Body		2		Hypermethylated
cg04299400	1	0	FMN2	Body		1		Hypermethylated
cg04406200	1	0	FMN2	Body		1	N_Shore	Hypermethylated
cg04487109	1	0	FMN2	Body		1		Hypermethylated
cg04770020	1	0	TPO	Body		2	Island	Hypermethylated
cg04806794	1	0	TLE4	5'UTR; Body		9	Island	Hypomethylated
cg04833938	1	0	PKD1L2	Body	Unclassified_Cell_type_specific	16		Hypermethylated
cg04895321	1	0	NMT2	Body		10	Island	Hypomethylated
cg04929503	2	0	ADAM11	1stExon	Unclassified_Cell_type_specific	17	Island	Hypomethylated
cg05090359	2	0	TPO	Body	Unclassified	2	N_Shore	Hypermethylated
cg05217397	1	0	RAI1	Body		17	Island	Hypermethylated
cg05296309	1	0	RAI1	5'UTR	Promoter_Associated	17	Island	Hypomethylated
cg05300158	1	0	SETD7	TSS200		4	Island	Hypomethylated
cg05306176	1	0	KDSR	1stExon	Unclassified	18	Island	Hypomethylated
cg05319262	1	0	RAI1	5'UTR		17	N_Shelf	Hypermethylated
cg05345039	1	0	SLC2A1	Body		1		Hypermethylated
cg05353415	1	0	GLI3	5'UTR	Unclassified_Cell_type_specific	7	Island	Hypomethylated
cg05356381	1	0	GLI3	Body		7		Hypermethylated
cg05365220	1	0	GCLM	TSS200	Promoter_Associated	1	Island	Hypomethylated
cg05544715	2	0	TPO	Body		2		Hypermethylated
cg05735659	1	0	RPAP3	5'UTR	Promoter_Associated	12	Island	Hypomethylated
cg05792003	1	0	TMEM56	TSS1500	Unclassified	1	N_Shore	Hypomethylated
cg05810369	2	0	FGFR1	5'UTR; 1stExon	Unclassified	8	Island	Hypomethylated
cg05956076	1	0	TNXB	5'UTR		6		Hypermethylated
cg06085476	1	0	CLOCK	TSS1500		4	S_Shore	Hypomethylated
cg06117241	1	0	TPO	Body		2		Hypermethylated
cg06178387	1	0	RAI1	5'UTR	Promoter_Associated	17	Island	Hypomethylated
cg06200577	1	0	GLI3	Body		7		Hypermethylated
cg06337557	1	0	MTNR1B	TSS1500		11	N_Shore	Hypomethylated
cg06383324	2	0	TMEM161A	Body		19	S_Shore	Hypermethylated
cg06500727	1	0	TPO	TSS1500; TSS200		2		Hypermethylated
cg06574769	1	0	TPO	Body		2	Island	Hypermethylated
cg06711249	1	0	TPO	Body		2	S_Shore	Hypermethylated
cg07008544	2	0	CACNA1H	1stExon; 5'UTR		16	Island	Hypomethylated
cg07083862	1	0	TPO	1stExon; 5'UTR; TSS1500		2		Hypermethylated
cg07088935	1	0	TPO	Body		2		Hypermethylated
cg07104748	1	0	GLI3	TSS1500	Unclassified_Cell_type_specific	7	Island	Hypomethylated
cg07105285	1	0	MTNR1B	TSS200		11	N_Shore	Hypomethylated
cg07124417	1	0	GLI3	Body		7		Hypermethylated
cg07236904	2	0	CLOCK	TSS1500	Promoter_Associated	4	Island	Hypomethylated
cg07251576	1	0	PVRL2	TSS200	Promoter_Associated	19	S_Shore	Hypomethylated
cg07316217	1	0	GABRB3	Body		15		Hypermethylated
cg07382101	2	0	ZNF365	5'UTR; Body		10		Hypermethylated
cg07413609	1	0	GLI3	TSS200	Unclassified_Cell_type_specific	7	Island	Hypomethylated
cg07418387	1	0	FMN2	Body		1	S_Shelf	Hypermethylated
cg07437492	1	0	FMN2	Body		1		Hypermethylated
cg07451781	1	0	A1CF	Body		10		Hypomethylated
cg07515229	2	0	SRCIN1	Body		17	S_Shore	Hypomethylated
cg07522516	2	0	ZAR1	TSS200	Unclassified_Cell_type_specific	4	Island	Hypomethylated
cg07615839	1	0	PSMD1	TSS200	Promoter_Associated	2	Island	Hypomethylated
cg07706471	1	0	HIP1R	TSS200	Promoter_Associated	12	Island	Hypomethylated
cg07711309	1	0	GABRB3	Body		15		Hypermethylated
cg07803811	1	0	SLC2A1	Body	Promoter_Associated	1	Island	Hypomethylated
cg07830269	1	0	FMN2	Body		1		Hypermethylated
cg08153712	2	0	SNX29	Body		16		Hypomethylated
cg08159148	1	0	SLC2A1	1stExon; 5'UTR	Promoter_Associated	1	Island	Hypomethylated
cg08172935	1	0	AMZ2	TSS200	Promoter_Associated	17	Island	Hypomethylated
cg08234777	1	0	SLC2A1	Body	Promoter_Associated	1		Hypomethylated
cg08488494	1	0	ZNF365	5'UTR; Body		10		Hypermethylated
cg08492202	1	0	FNTA	TSS200	Promoter_Associated	8	Island	Hypomethylated
cg08537127	2	0	TPO	Body		2	Island	Hypermethylated
cg08581512	2	0	CYP2R1	Body		11	Island	Hypomethylated
cg08761997	2	0	RAI1	5'UTR		17	Island	Hypomethylated
cg08781977	1	0	TPO	3'UTR		2	S_Shore	Hypermethylated
cg08867243	1	0	FGFR1	Body		8		Hypermethylated
cg08886546	1	0	HOMER3	TSS1500; 5'UTR; TSS200		19	Island	Hypomethylated
cg09015921	1	0	RAI1	3'UTR		17	Island	Hypermethylated
cg09148486	2	0	RAP1A	5'UTR		1		Hypermethylated
cg09313801	1	0	PADI2	TSS200	Unclassified	1	Island	Hypomethylated
cg09324698	1	0	FGFR1	5'UTR; 1stExon		8	Island	Hypomethylated
cg09342320	2	0	UCHL3	TSS200	Promoter_Associated	13	Island	Hypomethylated
cg09389864	1	0	TPO	Body		2		Hypermethylated
cg09405612	2	0	GLI3	5'UTR	Unclassified_Cell_type_specific	7	N_Shore	Hypomethylated
cg09481370	1	0	HOMER2	Body		15		Hypomethylated
cg09522636	1	0	RAI1	5'UTR		17		Hypermethylated
cg09610223	2	0	FADS2	TSS200; Body	Promoter_Associated	11	Island	Hypomethylated
cg09703142	1	0	FMN2	Body		1		Hypermethylated
cg09887459	1	0	HOMER2	Body		15		Hypermethylated
cg09906297	1	0	GLI3	Body		7		Hypermethylated
cg09906751	1	0	ZNF365	TSS200	Unclassified_Cell_type_specific	10	Island	Hypomethylated
cg09920215	2	0	PWP2	TSS1500		21	N_Shore	Hypermethylated
cg10000448	1	0	PPFIA1	Body		11		Hypermethylated
cg10072547	1	0	MX2	Body		21		Hypermethylated
cg10092516	1	0	FMN2	Body		1		Hypermethylated
cg10120778	1	0	GLI3	Body	Unclassified_Cell_type_specific	7		Hypermethylated
cg10171253	1	0	RAI1	Body		17	N_Shore	Hypermethylated
cg10274082	2	0	RAI1	5'UTR		17	S_Shelf	Hypermethylated
cg10321495	1	0	RNF180	TSS1500		5	N_Shore	Hypermethylated
cg10322510	1	0	RUNDC2A	Body		16	Island	Hypermethylated
cg10341516	2	0	FGFR1	1stExon; TSS1500; 5'UTR	Unclassified	8	Island	Hypomethylated
cg10470814	2	0	HMGXB3	TSS200; 1stExon; 5'UTR	Promoter_Associated	5	Island	Hypomethylated
cg10531568	1	0	TPO	Body		2		Hypermethylated
cg10672136	1	0	TPO	Body		2		Hypermethylated
cg10823844	2	0	FGFR1	TSS1500		8	S_Shore	Hypermethylated
cg10910257	1	0	FMN2	Body		1		Hypermethylated
cg10917109	2	0	STYXL1	Body		7		Hypomethylated
cg10950272	1	0	GLI3	TSS1500	Unclassified_Cell_type_specific	7	Island	Hypomethylated
cg10953983	2	0	KLHL23	1stExon; TSS200; 5'UTR	Promoter_Associated	2	Island	Hypomethylated
cg11067440	1	0	GLI3	Body	Unclassified_Cell_type_specific	7		Hypomethylated
cg11074933	1	0	GABRB3	Body		15	Island	Hypomethylated
cg11130159	1	0	LINC00159	TSS200		21		Hypermethylated
cg11143796	1	0	AGA	Body	Promoter_Associated	4	Island	Hypomethylated
cg11243371	1	0	KNDC1	Body		10	N_Shore	Hypermethylated
cg11275685	1	0	TPO	Body		2	N_Shore	Hypermethylated
cg11364256	2	0	GLI3	Body		7	Island	Hypermethylated
cg11366788	1	0	NDUFA12	TSS1500	Promoter_Associated	12	S_Shore	Hypomethylated
cg11474250	2	0	EFNA5	TSS1500	Unclassified_Cell_type_specific	5	Island	Hypomethylated
cg11474464	2	0	GABRB3	TSS200; Body; 5'UTR		15	Island	Hypermethylated
cg11503710	1	0	ZNF365	5'UTR; Body	Promoter_Associated_Cell_type_specific	10		Hypermethylated
cg11601336	1	0	HOMER3	TSS1500		19	S_Shore	Hypermethylated
cg11817999	1	0	RAI1	5'UTR	Promoter_Associated	17		Hypomethylated
cg11849422	1	0	PALM2	TSS200; Body		9	Island	Hypomethylated
cg11878113	1	0	GLI3	Body		7		Hypermethylated
cg11915315	2	0	AURKAIP1	5'UTR; 1stExon; TSS200	Promoter_Associated	1	Island	Hypomethylated
cg11921270	1	0	HOMER3	TSS200; 1stExon; 5'UTR; TSS1500		19	Island	Hypomethylated
cg11940423	2	0	ZNF358	TSS200	Unclassified_Cell_type_specific	19	Island	Hypomethylated
cg12101479	1	0	SLC2A1	TSS1500		1	S_Shore	Hypermethylated
cg12116020	2	0	PRKACA	TSS200	Promoter_Associated	19	Island	Hypomethylated
cg12126037	1	0	FMN2	1stExon	Unclassified_Cell_type_specific	1	Island	Hypomethylated
cg12213260	1	0	FMN2	TSS1500		1	N_Shore	Hypomethylated
cg12229394	1	0	ZNF365	Body; 5'UTR		10		Hypomethylated
cg12255362	2	0	ZNF84	5'UTR	Unclassified	12	Island	Hypomethylated
cg12618571	1	0	FGFR1	5'UTR; Body		8		Hypermethylated
cg12656391	1	0	SLC2A1	TSS1500		1	S_Shore	Hypomethylated
cg12664560	1	0	HOMER2	TSS200	Unclassified_Cell_type_specific	15	Island	Hypomethylated
cg12837552	1	0	RAI1	5'UTR		17	S_Shore	Hypomethylated
cg12853563	1	0	GLI3	TSS1500	Unclassified_Cell_type_specific	7	Island	Hypomethylated
cg12893431	1	0	CLOCK	Body		4		Hypermethylated
cg12900510	1	0	KIAA0895L	TSS200	Promoter_Associated	16	Island	Hypomethylated
cg12929678	1	0	CD226	TSS200		18		Hypermethylated
cg12936469	2	0	AGPAT4	TSS1500; Body		6		Hypermethylated
cg13000649	1	0	RAI1	5'UTR		17	Island	Hypomethylated
cg13101087	1	0	GALNT13	5'UTR		2	Island	Hypomethylated
cg13313508	1	0	ZNF365	Body		10		Hypermethylated
cg13492364	1	0	FMN2	Body		1	S_Shore	Hypomethylated
cg13573622	1	0	ZMYM1	5'UTR		1		Hypermethylated
cg13661012	2	0	TPO	Body		2	Island	Hypermethylated
cg13695956	2	0	LRRC48	Body		17	S_Shelf	Hypermethylated
cg13703866	1	0	TPO	Body		2	N_Shore	Hypermethylated
cg13721464	1	0	RAP1A	3'UTR		1		Hypermethylated
cg13745142	1	0	HID1	TSS1500		17	S_Shore	Hypomethylated
cg13874969	1	0	GABRB3	TSS200; Body; 5'UTR		15	Island	Hypermethylated
cg13879760	1	0	RAI1	5'UTR		17		Hypermethylated
cg14027376	1	0	ARID4B	5'UTR; TSS1500; 1stExon		1	Island	Hypomethylated
cg14172633	1	0	HMCN1	TSS200		1	Island	Hypomethylated
cg14222314	1	0	GABRB3	TSS1500		15	S_Shore	Hypermethylated
cg14335910	1	0	TPO	Body		2		Hypermethylated
cg14410148	1	0	RAP1A	5'UTR		1		Hypermethylated
cg14489594	1	0	FGFR1	5'UTR	Unclassified	8	Island	Hypomethylated
cg14611049	1	0	FMN2	Body		1		Hypermethylated
cg14700287	1	0	FGFR1	5'UTR; Body		8		Hypermethylated
cg14733725	1	0	FGFR1	5'UTR		8		Hypermethylated
cg14868703	1	0	LHX5	TSS200		12	Island	Hypomethylated
cg14914238	1	0	HOMER2	Body		15	N_Shore	Hypermethylated
cg14914822	2	0	NEDD4L	Body; TSS1500		18	S_Shore	Hypomethylated
cg14926103	1	0	TPO	Body		2	S_Shore	Hypermethylated
cg15007607	1	0	GLI3	Body	Unclassified_Cell_type_specific	7		Hypermethylated
cg15007623	1	0	FMN2	Body		1	S_Shore	Hypermethylated
cg15048607	1	0	CLOCK	Body		4		Hypermethylated
cg15053129	1	0	ZNF365	5'UTR; Body		10		Hypermethylated
cg15089892	2	0	NFKBIZ	5'UTR; TSS200	Promoter_Associated	3	Island	Hypomethylated
cg15096653	1	0	CLOCK	TSS1500	Unclassified_Cell_type_specific	4	S_Shore	Hypermethylated
cg15246895	1	0	RAI1	5'UTR		17		Hypomethylated
cg15260349	1	0	MTNR1B	TSS1500		11	N_Shore	Hypomethylated
cg15482931	2	0	GABRB3	TSS1500		15	S_Shore	Hypomethylated
cg15558527	1	0	CLCNKB	TSS1500; Body		1		Hypermethylated
cg15591678	1	0	ZNF365	5'UTR; 1stExon	Unclassified_Cell_type_specific	10	Island	Hypomethylated
cg15625219	1	0	CEP135	TSS200	Promoter_Associated	4	Island	Hypomethylated
cg15724937	2	0	RAI1	5'UTR	Promoter_Associated	17	Island	Hypomethylated
cg15792319	1	0	HOMER3	5'UTR; TSS1500		19	Island	Hypomethylated
cg15906409	1	0	RAI1	5'UTR		17	Island	Hypomethylated
cg15940569	1	0	GABRB3	TSS1500		15	S_Shore	Hypomethylated
cg15994159	1	0	RAI1	TSS1500	Unclassified	17	Island	Hypomethylated
cg16123583	1	0	TTLL12	Body	Promoter_Associated	22	Island	Hypomethylated
cg16144910	1	0	RAP1A	5'UTR		1		Hypermethylated
cg16156954	2	0	SEC23B	TSS200	Promoter_Associated	20	Island	Hypomethylated
cg16238351	1	0	GABRB3	Body		15		Hypermethylated
cg16258888	2	0	FMN2	Body		1		Hypermethylated
cg16314899	1	0	DIRAS3	5'UTR		1	N_Shore	Hypomethylated
cg16362815	1	0	GLI3	Body		7		Hypermethylated
cg16386221	1	0	TPO	Body		2	N_Shore	Hypermethylated
cg16720890	1	0	PDCD1	Body		2	Island	Hypermethylated
cg16852588	2	0	ZNF365	5'UTR	Unclassified_Cell_type_specific	10	Island	Hypomethylated
cg16899036	1	0	HOMER3	TSS1500		19	S_Shore	Hypermethylated
cg16900347	1	0	HOMER2	Body		15		Hypermethylated
cg17057301	1	0	RAI1	TSS1500	Unclassified	17	N_Shore	Hypomethylated
cg17228335	2	0	IP6K1	5'UTR	Promoter_Associated	3	Island	Hypomethylated
cg17347386	1	0	GLI3	Body		7		Hypermethylated
cg17419385	2	0	TPO	Body		2	N_Shelf	Hypermethylated
cg17426763	2	0	FMN2	Body		1		Hypermethylated
cg17588800	1	0	GLI3	TSS1500		7	S_Shore	Hypomethylated
cg17614114	1	0	RAI1	5'UTR		17		Hypermethylated
cg17700903	1	0	FMN2	TSS1500		1	N_Shore	Hypomethylated
cg17785781	2	0	GOLPH3	TSS200	Promoter_Associated	5	Island	Hypomethylated
cg17831662	1	0	EIF3E	TSS1500	Promoter_Associated	8	S_Shore	Hypomethylated
cg17838516	1	0	MTNR1B	Body		11	S_Shore	Hypermethylated
cg17844831	2	0	RAI1	5'UTR		17	Island	Hypomethylated
cg17881985	1	0	GABRB3	Body		15		Hypermethylated
cg18028711	2	0	TSC22D1	1stExon		13	Island	Hypomethylated
cg18033628	1	0	RAI1	5'UTR	Promoter_Associated	17		Hypomethylated
cg18387416	2	0	MESDC2	Body		15	N_Shelf	Hypermethylated
cg18499839	1	0	RAI1	5'UTR	Promoter_Associated	17		Hypomethylated
cg18649995	1	0	GABRB3	Body; 5'UTR		15		Hypomethylated
cg18912762	1	0	FMN2	Body		1		Hypomethylated
cg19095271	1	0	CLOCK	TSS1500		4	Island	Hypomethylated
cg19264203	1	0	MTNR1B	Body		11		Hypermethylated
cg19285752	1	0	RAI1	Body		17	N_Shore	Hypermethylated
cg19410645	2	0	CDRT4	5'UTR; Body		17		Hypermethylated
cg19458608	2	0	LOC729375	TSS1500	Promoter_Associated	3	Island	Hypomethylated
cg19556123	2	0	ZNF365	Body		10		Hypermethylated
cg19585646	1	0	TPO	Body		2		Hypermethylated
cg19591056	1	0	FMN2	TSS200		1	Island	Hypomethylated
cg19603847	1	0	GLI3	TSS1500	Unclassified_Cell_type_specific	7	Island	Hypomethylated
cg19788957	1	0	HOMER3	5'UTR; TSS1500; TSS200	Unclassified_Cell_type_specific	19	N_Shore	Hypermethylated
cg19872299	1	0	RAI1	5'UTR	Unclassified	17	Island	Hypomethylated
cg20085925	1	0	GABRB3	1stExon; 5'UTR; Body		15	Island	Hypermethylated
cg20294984	2	0	SLC2A1	Body		1		Hypermethylated
cg20322613	2	0	DEPDC1	TSS1500; Body		1	S_Shore	Hypermethylated
cg20427738	1	0	TPO	Body		2		Hypermethylated
cg20484547	1	0	RALGPS1	5'UTR	Unclassified	9		Hypermethylated
cg20541709	1	0	HOMER2	TSS1500		15	S_Shore	Hypermethylated
cg20875807	1	0	HOMER2	Body	Unclassified_Cell_type_specific	15	Island	Hypomethylated
cg20897616	1	0	GABRB3	Body		15	Island	Hypermethylated
cg21156815	1	0	BIN3	TSS200	Promoter_Associated	8	Island	Hypomethylated
cg21216351	1	0	GLI3	Body		7		Hypermethylated
cg21372392	1	0	RWDD3	TSS200; Body	Promoter_Associated	1	N_Shore	Hypomethylated
cg21404820	1	0	FGFR1	Body		8		Hypermethylated
cg21559140	1	0	ZNF365	Body; 5'UTR	Unclassified_Cell_type_specific	10		Hypomethylated
cg21580687	2	0	HOMER2	Body		15		Hypermethylated
cg21587756	1	0	FMN2	TSS1500		1	N_Shore	Hypermethylated
cg21687365	2	0	SF3B4	1stExon; 5'UTR	Promoter_Associated	1	Island	Hypomethylated
cg21725265	2	0	HOMER3	TSS200; TSS1500; 5'UTR		19	Island	Hypomethylated
cg21728939	1	0	FMN2	Body		1		Hypermethylated
cg21759048	1	0	TPO	Body		2		Hypermethylated
cg21807034	1	0	SERPINB5	1stExon; 5'UTR		18		Hypermethylated
cg21808080	1	0	TPO	Body	Unclassified_Cell_type_specific	2		Hypermethylated
cg21834420	2	0	CLOCK	TSS200; 5'UTR	Promoter_Associated	4	Island	Hypomethylated
cg21856680	2	0	TPO	Body		2	S_Shelf	Hypermethylated
cg21880016	1	0	FGFR1	ExonBnd; Body		8		Hypermethylated
cg22139212	1	0	MAP2K5	Body		15		Hypermethylated
cg22411165	1	0	GLI3	Body		7		Hypermethylated
cg22539434	2	0	GLI3	5'UTR		7	S_Shelf	Hypermethylated
cg22750479	1	0	GAPDH	TSS1500	Promoter_Associated	12	N_Shore	Hypomethylated
cg22841359	1	0	RUVBL1	TSS200	Promoter_Associated	3	Island	Hypomethylated
cg22963191	1	0	ZNF365	5'UTR; Body		10		Hypermethylated
cg23182559	2	0	CCNA1	5'UTR; 1stExon		13	Island	Hypomethylated
cg23310850	1	0	HOMER3	TSS1500; 5'UTR; TSS200		19	Island	Hypomethylated
cg23373718	1	0	PIAS3	TSS200; Body	Promoter_Associated	1	Island	Hypomethylated
cg23387468	2	0	LUC7L2	Body		7		Hypermethylated
cg23557663	2	0	FGFR1	Body		8		Hypermethylated
cg23634532	1	0	OGDH	Body		7		Hypermethylated
cg23645831	2	0	DDI2	TSS200	Promoter_Associated	1	Island	Hypomethylated
cg23692589	1	0	AIP	Body		11	N_Shelf	Hypermethylated
cg23698058	2	0	PRKACB	Body	Promoter_Associated	1	Island	Hypomethylated
cg23736693	1	0	ZNF365	Body; 5'UTR		10		Hypomethylated
cg23786747	2	0	ZNF365	5'UTR; Body		10		Hypermethylated
cg23892566	1	0	HOMER2	Body		15		Hypermethylated
cg23938419	1	0	ZNF365	TSS1500	Unclassified_Cell_type_specific	10	N_Shore	Hypomethylated
cg24066931	2	0	MEX3D	TSS1500	Unclassified	19	Island	Hypomethylated
cg24068299	1	0	DPYSL5	5'UTR		2	Island	Hypomethylated
cg24071726	1	0	SP5	TSS200; TSS1500		2	Island	Hypomethylated
cg24081764	2	0	PRKCG	Body	Unclassified_Cell_type_specific	19	Island	Hypomethylated
cg24121098	2	0	CALM3	5'UTR; 1stExon	Promoter_Associated	19	Island	Hypomethylated
cg24136700	1	0	RAI1	5'UTR	Unclassified_Cell_type_specific	17	N_Shore	Hypomethylated
cg24200083	1	0	CLTCL1	TSS200	Promoter_Associated	22	Island	Hypomethylated
cg24202018	1	0	TPO	TSS1500		2		Hypermethylated
cg24454158	1	0	FMN2	Body		1		Hypomethylated
cg24455884	1	0	ZNF365	Body		10		Hypermethylated
cg24497732	1	0	GLI3	TSS1500		7	S_Shore	Hypomethylated
cg24583448	1	0	GABRB3	Body		15		Hypermethylated
cg24597512	1	0	GABRB3	Body		15	S_Shore	Hypermethylated
cg24643282	2	0	FMN2	1stExon	Unclassified_Cell_type_specific	1	Island	Hypomethylated
cg24704562	1	0	MORC3	Body	Promoter_Associated	21	Island	Hypomethylated
cg24721760	1	0	RAP1A	5'UTR		1	S_Shore	Hypomethylated
cg24796870	1	0	CLOCK	5'UTR		4		Hypermethylated
cg24813710	2	0	ECSIT	Body		19	S_Shelf	Hypermethylated
cg24922980	1	0	HOMER2	3'UTR	Unclassified	15		Hypermethylated
cg25208017	1	0	FMN2	1stExon		1	Island	Hypomethylated
cg25230571	1	0	RNF122	TSS1500	Promoter_Associated	8	Island	Hypomethylated
cg25250661	1	0	TPO	Body		2	N_Shelf	Hypermethylated
cg25277553	1	0	RAP1A	TSS200	Promoter_Associated	1	Island	Hypomethylated
cg25320112	2	0	PRDX3	Body		10		Hypermethylated
cg25349955	1	0	TPO	TSS1500		2		Hypermethylated
cg25559849	1	0	LRRC27	TSS200	Promoter_Associated	10	Island	Hypomethylated
cg25592107	1	0	HOMER3	Body	Unclassified	19	Island	Hypermethylated
cg25726664	1	0	GLI3	TSS1500		7	Island	Hypomethylated
cg25846074	1	0	GLI3	TSS1500		7	Island	Hypomethylated
cg25922749	1	0	GLI3	Body	Unclassified_Cell_type_specific	7		Hypermethylated
cg25959799	1	0	GABRB3	3'UTR		15		Hypermethylated
cg25984701	2	0	INTS6	Body; 5'UTR		13		Hypermethylated
cg26142925	1	0	FMN2	Body		1		Hypermethylated
cg26277787	1	0	TPO	Body		2		Hypermethylated
cg26324324	1	0	PQLC3	TSS200	Promoter_Associated	2	N_Shore	Hypomethylated
cg26379759	1	0	FMN2	Body		1		Hypermethylated
cg26385256	1	0	FGFR1	5'UTR; 1stExon	Unclassified	8	Island	Hypomethylated
cg26541429	1	0	TPO	Body		2	S_Shelf	Hypermethylated
cg26605809	1	0	TPO	Body		2		Hypermethylated
cg26714711	1	0	LINC01031	Body		1		Hypermethylated
cg26821331	1	0	RAI1	1stExon; 5'UTR		17	Island	Hypomethylated
cg26822773	2	0	GOT2	Body	Promoter_Associated	16	Island	Hypomethylated
cg26941949	1	0	CYS1	TSS200		2	Island	Hypomethylated
cg26954695	1	0	MZF1	TSS1500; Body		19	N_Shore	Hypermethylated
cg27048138	2	0	RPP21	Body	Promoter_Associated	6	Island	Hypomethylated
cg27298069	1	0	CLOCK	TSS200; 5'UTR	Promoter_Associated	4	Island	Hypomethylated
cg27421657	2	0	GLI3	Body		7		Hypermethylated
cg27438840	1	0	FGFR1	TSS1500; TSS200		8	S_Shore	Hypermethylated
cg27466766	1	0	EEF1D	5'UTR; TSS200; TSS1500		8	Island	Hypomethylated

## Sheet: Associated with Sleep
Table S3 - SWAG analysis results between early vs late bed timings with genes associated with sleep only
TARGET ID	freq_post	percentage	GENE	GENE REGION	REGULATORY REGION	CHR	LOCATION	METHYLATION STATUS
cg04402799	80	0.019	CDH4	Body		20		Hypomethylated
cg00136968	63	0.015	SDK1	Body		7		Hypomethylated
cg12308570	58	0.014	RBFOX1	Body		16		Hypermethylated
cg04522529	43	0.01	GRM5	Body		11		Hypomethylated
cg20727187	34	0.008	ABCG1	Body	Promoter_Associated	21		Hypomethylated
cg01620570	28	0.007	PMP22	TSS200; 5'UTR	Unclassified	17	Island	Hypomethylated
cg07578439	30	0.007	SERPINB5	3'UTR		18		Hypermethylated
cg24886176	30	0.007	MXD1	TSS200	Promoter_Associated	2	Island	Hypomethylated
cg09818093	24	0.006	MICAL2	Body		11		Hypermethylated
cg11263225	24	0.006	ZNF385D	Body		3		Hypermethylated
cg18337525	19	0.005	RUNX2	Body	Promoter_Associated	6	Island	Hypomethylated
cg21882620	19	0.005	SLC22A23	Body		6		Hypermethylated
cg02021606	18	0.004	SIK1	Body		21		Hypomethylated
cg09160032	16	0.004	NR3C2	Body		4		Hypermethylated
cg12439789	15	0.004	WAC	TSS1500; Body	Promoter_Associated_Cell_type_specific	10	N_Shore	Hypomethylated
cg19408449	15	0.004	FMN2	Body		1		Hypermethylated
cg01369328	11	0.003	ACTG1	TSS200	Promoter_Associated	17	Island	Hypomethylated
cg06549275	11	0.003	ASAP2	Body		2		Hypermethylated
cg06593906	11	0.003	COG5	Body		7		Hypermethylated
cg09804328	12	0.003	AKAP6	5'UTR		14		Hypermethylated
cg24062472	13	0.003	NANS	TSS200	Promoter_Associated	9	Island	Hypomethylated
cg24591398	12	0.003	LMNA	Body		1	Island	Hypermethylated
cg07260017	10	0.002	CSF1R	5'UTR		5		Hypermethylated
cg08033122	10	0.002	CLOCK	TSS1500; TSS200	Promoter_Associated	4	Island	Hypomethylated
cg09808075	9	0.002	CLCNKB	TSS1500		1		Hypermethylated
cg10307060	8	0.002	ZNF365	Body		10		Hypermethylated
cg12727358	9	0.002	CACNA1D	Body		3		Hypermethylated
cg14006863	7	0.002	CASR	TSS200; 5'UTR		3	Island	Hypomethylated
cg16653173	7	0.002	CSNK1E	5'UTR; TSS200	Promoter_Associated	22	S_Shore	Hypomethylated
cg21159473	8	0.002	PSIP1	1stExon; 5'UTR	Promoter_Associated	9	Island	Hypomethylated
cg21244116	7	0.002	EHMT1	Body		9	Island	Hypermethylated
cg21687478	7	0.002	PNMT	TSS1500; Body	Unclassified	17	Island	Hypomethylated
cg25060988	7	0.002	CAT	TSS1500	Promoter_Associated	11	N_Shore	Hypomethylated
cg25103905	8	0.002	HDAC4	Body		2		Hypermethylated
cg00577182	6	0.001	BARX2	TSS1500	Unclassified	11	Island	Hypomethylated
cg02043791	5	0.001	FGFR1	5'UTR		8	N_Shore	Hypermethylated
cg02084502	3	0.001	TPO	3'UTR		2	S_Shore	Hypermethylated
cg02507033	4	0.001	RMI2	Body	Promoter_Associated	16	Island	Hypomethylated
cg02646331	5	0.001	TPO	Body		2		Hypermethylated
cg03903246	3	0.001	FMN2	Body		1	Island	Hypomethylated
cg04133410	5	0.001	PTCH1	TSS1500; Body	Promoter_Associated_Cell_type_specific	9	N_Shore	Hypomethylated
cg04632255	6	0.001	MALT1	Body; TSS200	Promoter_Associated	18	Island	Hypomethylated
cg04937080	3	0.001	DAB1	5'UTR		1	Island	Hypomethylated
cg05012825	5	0.001	PVR	TSS200	Unclassified	19	Island	Hypomethylated
cg06697522	3	0.001	TPO	Body		2	Island	Hypermethylated
cg06979118	3	0.001	SHANK2	Body	Unclassified	11		Hypomethylated
cg07430505	5	0.001	CC2D1A	TSS200	Promoter_Associated	19	Island	Hypomethylated
cg08935434	5	0.001	CLOCK	Body		4		Hypermethylated
cg10331105	5	0.001	FTO	Body		16		Hypermethylated
cg10733617	5	0.001	FGFR1	Body		8		Hypermethylated
cg11941811	4	0.001	TMEM108	5'UTR		3		Hypermethylated
cg12194340	5	0.001	FGFR3	5'UTR		4	Island	Hypomethylated
cg12452946	6	0.001	MFSD8	5'UTR	Promoter_Associated	4	Island	Hypomethylated
cg12614213	6	0.001	FGFR1	5'UTR		8	N_Shore	Hypomethylated
cg14480249	3	0.001	DOK7	Body	Unclassified_Cell_type_specific	4	S_Shore	Hypomethylated
cg14691886	3	0.001	TPO	Body		2		Hypermethylated
cg14935163	4	0.001	TPO	Body		2		Hypermethylated
cg15050748	5	0.001	ICAM1	5'UTR; 1stExon	Promoter_Associated	19	Island	Hypomethylated
cg16429885	3	0.001	RAI1	5'UTR	Promoter_Associated	17		Hypomethylated
cg16811193	4	0.001	SDK1	Body		7		Hypomethylated
cg18342998	3	0.001	FGFR1	Body		8		Hypermethylated
cg18411800	5	0.001	GTF2H4	3'UTR; TSS1500; TSS200	Promoter_Associated	6	Island	Hypomethylated
cg19876775	3	0.001	LRRC32	TSS1500; TSS200	Unclassified	11	Island	Hypomethylated
cg20148210	3	0.001	FGFR1	TSS200	Unclassified	8	Island	Hypomethylated
cg22199410	5	0.001	SCN8A	TSS200	Unclassified	12	Island	Hypomethylated
cg22879016	4	0.001	SSTR4	TSS1500		20	N_Shore	Hypermethylated
cg22997524	3	0.001	FGFR1	ExonBnd; Body	Unclassified_Cell_type_specific	8		Hypermethylated
cg24682307	3	0.001	TNFRSF1B	1stExon; 5'UTR	Promoter_Associated	1	Island	Hypomethylated
cg24997585	3	0.001	GABRB3	3'UTR		15		Hypermethylated
cg25345615	6	0.001	OCLN	TSS200; 5'UTR	Unclassified	5	Island	Hypomethylated
cg25577322	6	0.001	AHR	TSS200	Promoter_Associated	7	N_Shore	Hypomethylated
cg25669783	4	0.001	ZNF365	TSS1500; Body		10		Hypermethylated
cg25864757	5	0.001	SETD2	TSS1500	Promoter_Associated	3	Island	Hypomethylated
cg26687662	5	0.001	BPTF	Body		17		Hypermethylated
cg27076160	3	0.001	ZNF365	3'UTR		10		Hypermethylated
cg27132802	4	0.001	CLOCK	TSS200; 5'UTR	Promoter_Associated	4	Island	Hypomethylated
cg00113225	1	0	ZNF365	Body		10		Hypomethylated
cg00212521	1	0	FMN2	Body		1	N_Shore	Hypermethylated
cg00371383	1	0	FMN2	Body		1		Hypermethylated
cg00400221	2	0	FGFR1	5'UTR	Unclassified	8	N_Shore	Hypomethylated
cg00983705	1	0	ATXN1	5'UTR	Unclassified_Cell_type_specific	6		Hypermethylated
cg01028140	1	0	TPO	Body	Unclassified	2	N_Shelf	Hypermethylated
cg01137532	2	0	ZNF365	TSS200	Unclassified_Cell_type_specific	10	Island	Hypomethylated
cg01230907	2	0	TPO	Body		2		Hypermethylated
cg01246520	1	0	RAI1	5'UTR	Unclassified_Cell_type_specific	17		Hypomethylated
cg01251603	1	0	GABRB3	Body		15	Island	Hypermethylated
cg01312658	1	0	TPO	Body		2	N_Shore	Hypermethylated
cg01329257	1	0	FMN2	Body		1		Hypermethylated
cg01650149	1	0	FMN2	TSS200		1	Island	Hypomethylated
cg01811230	1	0	RAI1	5'UTR		17		Hypermethylated
cg01957222	2	0	TPO	Body		2		Hypermethylated
cg02215217	1	0	FMN2	Body		1		Hypermethylated
cg02297484	1	0	RAI1	5'UTR		17		Hypermethylated
cg02452585	1	0	SLC2A1	1stExon; 5'UTR	Promoter_Associated	1	S_Shore	Hypomethylated
cg02583228	1	0	GABRB3	Body		15		Hypermethylated
cg02712553	1	0	ZNF365	Body		10	S_Shore	Hypermethylated
cg02722197	1	0	ZNF365	5'UTR; TSS1500		10	S_Shore	Hypermethylated
cg03089725	1	0	FGFR1	Body; 3'UTR		8		Hypermethylated
cg03117439	1	0	GABRB3	Body; 5'UTR		15		Hypermethylated
cg03290752	1	0	TBL1XR1	TSS200	Promoter_Associated	3	N_Shore	Hypomethylated
cg03347837	1	0	TPO	Body		2		Hypermethylated
cg03861065	2	0	ZNF365	5'UTR; Body		10		Hypermethylated
cg03970229	1	0	MTNR1B	TSS1500		11	N_Shore	Hypomethylated
cg03975815	1	0	FMN2	Body		1		Hypermethylated
cg04152326	2	0	TPO	Body		2		Hypermethylated
cg04299400	1	0	FMN2	Body		1		Hypermethylated
cg04406200	1	0	FMN2	Body		1	N_Shore	Hypermethylated
cg04487109	1	0	FMN2	Body		1		Hypermethylated
cg04770020	1	0	TPO	Body		2	Island	Hypermethylated
cg05090359	2	0	TPO	Body	Unclassified	2	N_Shore	Hypermethylated
cg05217397	1	0	RAI1	Body		17	Island	Hypermethylated
cg05296309	1	0	RAI1	5'UTR	Promoter_Associated	17	Island	Hypomethylated
cg05319262	1	0	RAI1	5'UTR		17	N_Shelf	Hypermethylated
cg05345039	1	0	SLC2A1	Body		1		Hypermethylated
cg05544715	2	0	TPO	Body		2		Hypermethylated
cg05810369	2	0	FGFR1	5'UTR; 1stExon	Unclassified	8	Island	Hypomethylated
cg06085476	1	0	CLOCK	TSS1500		4	S_Shore	Hypomethylated
cg06117241	1	0	TPO	Body		2		Hypermethylated
cg06178387	1	0	RAI1	5'UTR	Promoter_Associated	17	Island	Hypomethylated
cg06337557	1	0	MTNR1B	TSS1500		11	N_Shore	Hypomethylated
cg06500727	1	0	TPO	TSS1500; TSS200		2		Hypermethylated
cg06574769	1	0	TPO	Body		2	Island	Hypermethylated
cg06711249	1	0	TPO	Body		2	S_Shore	Hypermethylated
cg07083862	1	0	TPO	1stExon; 5'UTR; TSS1500		2		Hypermethylated
cg07088935	1	0	TPO	Body		2		Hypermethylated
cg07105285	1	0	MTNR1B	TSS200		11	N_Shore	Hypomethylated
cg07236904	2	0	CLOCK	TSS1500	Promoter_Associated	4	Island	Hypomethylated
cg07316217	1	0	GABRB3	Body		15		Hypermethylated
cg07382101	2	0	ZNF365	5'UTR; Body		10		Hypermethylated
cg07418387	1	0	FMN2	Body		1	S_Shelf	Hypermethylated
cg07437492	1	0	FMN2	Body		1		Hypermethylated
cg07711309	1	0	GABRB3	Body		15		Hypermethylated
cg07803811	1	0	SLC2A1	Body	Promoter_Associated	1	Island	Hypomethylated
cg07830269	1	0	FMN2	Body		1		Hypermethylated
cg08153712	2	0	SNX29	Body		16		Hypomethylated
cg08159148	1	0	SLC2A1	1stExon; 5'UTR	Promoter_Associated	1	Island	Hypomethylated
cg08234777	1	0	SLC2A1	Body	Promoter_Associated	1		Hypomethylated
cg08488494	1	0	ZNF365	5'UTR; Body		10		Hypermethylated
cg08537127	2	0	TPO	Body		2	Island	Hypermethylated
cg08761997	2	0	RAI1	5'UTR		17	Island	Hypomethylated
cg08781977	1	0	TPO	3'UTR		2	S_Shore	Hypermethylated
cg08867243	1	0	FGFR1	Body		8		Hypermethylated
cg09015921	1	0	RAI1	3'UTR		17	Island	Hypermethylated
cg09324698	1	0	FGFR1	5'UTR; 1stExon		8	Island	Hypomethylated
cg09389864	1	0	TPO	Body		2		Hypermethylated
cg09522636	1	0	RAI1	5'UTR		17		Hypermethylated
cg09610223	2	0	FADS2	TSS200; Body	Promoter_Associated	11	Island	Hypomethylated
cg09703142	1	0	FMN2	Body		1		Hypermethylated
cg09906751	1	0	ZNF365	TSS200	Unclassified_Cell_type_specific	10	Island	Hypomethylated
cg10072547	1	0	MX2	Body		21		Hypermethylated
cg10092516	1	0	FMN2	Body		1		Hypermethylated
cg10171253	1	0	RAI1	Body		17	N_Shore	Hypermethylated
cg10274082	2	0	RAI1	5'UTR		17	S_Shelf	Hypermethylated
cg10341516	2	0	FGFR1	1stExon; TSS1500; 5'UTR	Unclassified	8	Island	Hypomethylated
cg10531568	1	0	TPO	Body		2		Hypermethylated
cg10672136	1	0	TPO	Body		2		Hypermethylated
cg10823844	2	0	FGFR1	TSS1500		8	S_Shore	Hypermethylated
cg10910257	1	0	FMN2	Body		1		Hypermethylated
cg11074933	1	0	GABRB3	Body		15	Island	Hypomethylated
cg11143796	1	0	AGA	Body	Promoter_Associated	4	Island	Hypomethylated
cg11275685	1	0	TPO	Body		2	N_Shore	Hypermethylated
cg11474464	2	0	GABRB3	TSS200; Body; 5'UTR		15	Island	Hypermethylated
cg11503710	1	0	ZNF365	5'UTR; Body	Promoter_Associated_Cell_type_specific	10		Hypermethylated
cg11817999	1	0	RAI1	5'UTR	Promoter_Associated	17		Hypomethylated
cg12101479	1	0	SLC2A1	TSS1500		1	S_Shore	Hypermethylated
cg12126037	1	0	FMN2	1stExon	Unclassified_Cell_type_specific	1	Island	Hypomethylated
cg12213260	1	0	FMN2	TSS1500		1	N_Shore	Hypomethylated
cg12229394	1	0	ZNF365	Body; 5'UTR		10		Hypomethylated
cg12618571	1	0	FGFR1	5'UTR; Body		8		Hypermethylated
cg12656391	1	0	SLC2A1	TSS1500		1	S_Shore	Hypomethylated
cg12837552	1	0	RAI1	5'UTR		17	S_Shore	Hypomethylated
cg12893431	1	0	CLOCK	Body		4		Hypermethylated
cg13000649	1	0	RAI1	5'UTR		17	Island	Hypomethylated
cg13313508	1	0	ZNF365	Body		10		Hypermethylated
cg13492364	1	0	FMN2	Body		1	S_Shore	Hypomethylated
cg13661012	2	0	TPO	Body		2	Island	Hypermethylated
cg13703866	1	0	TPO	Body		2	N_Shore	Hypermethylated
cg13874969	1	0	GABRB3	TSS200; Body; 5'UTR		15	Island	Hypermethylated
cg13879760	1	0	RAI1	5'UTR		17		Hypermethylated
cg14222314	1	0	GABRB3	TSS1500		15	S_Shore	Hypermethylated
cg14335910	1	0	TPO	Body		2		Hypermethylated
cg14489594	1	0	FGFR1	5'UTR	Unclassified	8	Island	Hypomethylated
cg14611049	1	0	FMN2	Body		1		Hypermethylated
cg14700287	1	0	FGFR1	5'UTR; Body		8		Hypermethylated
cg14733725	1	0	FGFR1	5'UTR		8		Hypermethylated
cg14926103	1	0	TPO	Body		2	S_Shore	Hypermethylated
cg15007623	1	0	FMN2	Body		1	S_Shore	Hypermethylated
cg15048607	1	0	CLOCK	Body		4		Hypermethylated
cg15053129	1	0	ZNF365	5'UTR; Body		10		Hypermethylated
cg15096653	1	0	CLOCK	TSS1500	Unclassified_Cell_type_specific	4	S_Shore	Hypermethylated
cg15246895	1	0	RAI1	5'UTR		17		Hypomethylated
cg15260349	1	0	MTNR1B	TSS1500		11	N_Shore	Hypomethylated
cg15482931	2	0	GABRB3	TSS1500		15	S_Shore	Hypomethylated
cg15591678	1	0	ZNF365	5'UTR; 1stExon	Unclassified_Cell_type_specific	10	Island	Hypomethylated
cg15724937	2	0	RAI1	5'UTR	Promoter_Associated	17	Island	Hypomethylated
cg15906409	1	0	RAI1	5'UTR		17	Island	Hypomethylated
cg15940569	1	0	GABRB3	TSS1500		15	S_Shore	Hypomethylated
cg15994159	1	0	RAI1	TSS1500	Unclassified	17	Island	Hypomethylated
cg16238351	1	0	GABRB3	Body		15		Hypermethylated
cg16258888	2	0	FMN2	Body		1		Hypermethylated
cg16386221	1	0	TPO	Body		2	N_Shore	Hypermethylated
cg16720890	1	0	PDCD1	Body		2	Island	Hypermethylated
cg16852588	2	0	ZNF365	5'UTR	Unclassified_Cell_type_specific	10	Island	Hypomethylated
cg17057301	1	0	RAI1	TSS1500	Unclassified	17	N_Shore	Hypomethylated
cg17419385	2	0	TPO	Body		2	N_Shelf	Hypermethylated
cg17426763	2	0	FMN2	Body		1		Hypermethylated
cg17614114	1	0	RAI1	5'UTR		17		Hypermethylated
cg17700903	1	0	FMN2	TSS1500		1	N_Shore	Hypomethylated
cg17838516	1	0	MTNR1B	Body		11	S_Shore	Hypermethylated
cg17844831	2	0	RAI1	5'UTR		17	Island	Hypomethylated
cg17881985	1	0	GABRB3	Body		15		Hypermethylated
cg18033628	1	0	RAI1	5'UTR	Promoter_Associated	17		Hypomethylated
cg18499839	1	0	RAI1	5'UTR	Promoter_Associated	17		Hypomethylated
cg18649995	1	0	GABRB3	Body; 5'UTR		15		Hypomethylated
cg18912762	1	0	FMN2	Body		1		Hypomethylated
cg19095271	1	0	CLOCK	TSS1500		4	Island	Hypomethylated
cg19264203	1	0	MTNR1B	Body		11		Hypermethylated
cg19285752	1	0	RAI1	Body		17	N_Shore	Hypermethylated
cg19556123	2	0	ZNF365	Body		10		Hypermethylated
cg19585646	1	0	TPO	Body		2		Hypermethylated
cg19591056	1	0	FMN2	TSS200		1	Island	Hypomethylated
cg19872299	1	0	RAI1	5'UTR	Unclassified	17	Island	Hypomethylated
cg20085925	1	0	GABRB3	1stExon; 5'UTR; Body		15	Island	Hypermethylated
cg20294984	2	0	SLC2A1	Body		1		Hypermethylated
cg20427738	1	0	TPO	Body		2		Hypermethylated
cg20897616	1	0	GABRB3	Body		15	Island	Hypermethylated
cg21404820	1	0	FGFR1	Body		8		Hypermethylated
cg21559140	1	0	ZNF365	Body; 5'UTR	Unclassified_Cell_type_specific	10		Hypomethylated
cg21587756	1	0	FMN2	TSS1500		1	N_Shore	Hypermethylated
cg21728939	1	0	FMN2	Body		1		Hypermethylated
cg21759048	1	0	TPO	Body		2		Hypermethylated
cg21808080	1	0	TPO	Body	Unclassified_Cell_type_specific	2		Hypermethylated
cg21834420	2	0	CLOCK	TSS200; 5'UTR	Promoter_Associated	4	Island	Hypomethylated
cg21856680	2	0	TPO	Body		2	S_Shelf	Hypermethylated
cg21880016	1	0	FGFR1	ExonBnd; Body		8		Hypermethylated
cg22963191	1	0	ZNF365	5'UTR; Body		10		Hypermethylated
cg23557663	2	0	FGFR1	Body		8		Hypermethylated
cg23692589	1	0	AIP	Body		11	N_Shelf	Hypermethylated
cg23736693	1	0	ZNF365	Body; 5'UTR		10		Hypomethylated
cg23786747	2	0	ZNF365	5'UTR; Body		10		Hypermethylated
cg23938419	1	0	ZNF365	TSS1500	Unclassified_Cell_type_specific	10	N_Shore	Hypomethylated
cg24121098	2	0	CALM3	5'UTR; 1stExon	Promoter_Associated	19	Island	Hypomethylated
cg24136700	1	0	RAI1	5'UTR	Unclassified_Cell_type_specific	17	N_Shore	Hypomethylated
cg24202018	1	0	TPO	TSS1500		2		Hypermethylated
cg24454158	1	0	FMN2	Body		1		Hypomethylated
cg24455884	1	0	ZNF365	Body		10		Hypermethylated
cg24583448	1	0	GABRB3	Body		15		Hypermethylated
cg24597512	1	0	GABRB3	Body		15	S_Shore	Hypermethylated
cg24643282	2	0	FMN2	1stExon	Unclassified_Cell_type_specific	1	Island	Hypomethylated
cg24796870	1	0	CLOCK	5'UTR		4		Hypermethylated
cg25208017	1	0	FMN2	1stExon		1	Island	Hypomethylated
cg25250661	1	0	TPO	Body		2	N_Shelf	Hypermethylated
cg25349955	1	0	TPO	TSS1500		2		Hypermethylated
cg25959799	1	0	GABRB3	3'UTR		15		Hypermethylated
cg26142925	1	0	FMN2	Body		1		Hypermethylated
cg26277787	1	0	TPO	Body		2		Hypermethylated
cg26379759	1	0	FMN2	Body		1		Hypermethylated
cg26385256	1	0	FGFR1	5'UTR; 1stExon	Unclassified	8	Island	Hypomethylated
cg26541429	1	0	TPO	Body		2	S_Shelf	Hypermethylated
cg26605809	1	0	TPO	Body		2		Hypermethylated
cg26821331	1	0	RAI1	1stExon; 5'UTR		17	Island	Hypomethylated
cg27298069	1	0	CLOCK	TSS200; 5'UTR	Promoter_Associated	4	Island	Hypomethylated
cg27438840	1	0	FGFR1	TSS1500; TSS200		8	S_Shore	Hypermethylated

## Sheet: Associated with Obesity
Table S4 - SWAG analysis results between early vs late bed timings with genes associated with obesity only
TARGET ID	freq_post	percentage	GENE	GENE REGION	REGULATORY REGION	CHR	LOCATION	METHYLATION STATUS
cg09760986	484	0.115	ABCG2	TSS1500; 5'UTR		4	S_Shore	Hypermethylated
cg04402799	80	0.019	CDH4	Body		20		Hypomethylated
cg12696838	64	0.015	LHFPL2	1stExon; 5'UTR	Unclassified	5	Island	Hypomethylated
cg07046047	28	0.007	CHID1	Body		11	Island	Hypermethylated
cg03703325	24	0.006	HEMK1	TSS200	Promoter_Associated	3	Island	Hypomethylated
cg09988663	24	0.006	CDKN3	TSS1500	Promoter_Associated	14	N_Shore	Hypomethylated
cg26365090	24	0.006	TOX2	5'UTR; Body; TSS200		20		Hypermethylated
cg02637948	20	0.005	DIAPH1	TSS1500	Promoter_Associated	5	S_Shore	Hypomethylated
cg11318054	22	0.005	PTPRN2	Body	Unclassified_Cell_type_specific	7	Island	Hypomethylated
cg20950724	20	0.005	UBE2E1	Body		3	Island	Hypomethylated
cg24646846	20	0.005	SOBP	Body		6	N_Shore	Hypermethylated
cg26385011	20	0.005	TNXB	5'UTR		6	S_Shelf	Hypermethylated
cg00006301	15	0.004	ANK3	TSS200; Body		10		Hypomethylated
cg01788572	18	0.004	RNF2	5'UTR		1		Hypermethylated
cg08655885	15	0.004	TMEM117	5'UTR; Body	Unclassified	12		Hypomethylated
cg09160032	16	0.004	NR3C2	Body		4		Hypermethylated
cg15054972	16	0.004	BUB1	TSS200	Promoter_Associated	2	Island	Hypomethylated
cg19232689	15	0.004	CCNY	5'UTR; 1stExon	Promoter_Associated	10	Island	Hypomethylated
cg00929870	11	0.003	DIP2C	Body		10	Island	Hypermethylated
cg01369328	11	0.003	ACTG1	TSS200	Promoter_Associated	17	Island	Hypomethylated
cg04402740	13	0.003	RHOBTB2	TSS200; Body	Unclassified	8	Island	Hypomethylated
cg06593906	11	0.003	COG5	Body		7		Hypermethylated
cg11189272	11	0.003	OR4D1	1stExon		17	N_Shore	Hypermethylated
cg25282706	12	0.003	NXN	Body		17		Hypermethylated
cg08550626	10	0.002	YY1AP1	TSS200; 5'UTR; 1stExon; TSS1500	Promoter_Associated	1	Island	Hypomethylated
cg08759238	8	0.002	TBCD	Body		17		Hypermethylated
cg10377211	7	0.002	TM9SF3	Body		10	N_Shore	Hypomethylated
cg10636391	8	0.002	ZSWIM5	5'UTR; 1stExon		1	Island	Hypomethylated
cg16689048	7	0.002	C7orf50	Body	Promoter_Associated	7	N_Shore	Hypomethylated
cg16894634	7	0.002	IDE	Body		10		Hypermethylated
cg18343194	9	0.002	FBXL16	Body	Promoter_Associated_Cell_type_specific	16	Island	Hypomethylated
cg18859398	9	0.002	SHF	3'UTR	Promoter_Associated	15	S_Shore	Hypomethylated
cg19882516	9	0.002	VPS13B	5'UTR	Promoter_Associated	8	Island	Hypomethylated
cg20720056	7	0.002	ERLIN1	3'UTR		10		Hypermethylated
cg23666457	9	0.002	TBCD	TSS200	Promoter_Associated	17	Island	Hypomethylated
cg25060988	7	0.002	CAT	TSS1500	Promoter_Associated	11	N_Shore	Hypomethylated
cg25103905	8	0.002	HDAC4	Body		2		Hypermethylated
cg25344180	7	0.002	RNFT1	TSS200	Promoter_Associated	17	Island	Hypomethylated
cg00022911	5	0.001	HAPLN4	Body	Unclassified	19	Island	Hypomethylated
cg00387982	6	0.001	ANKS3	Body	Gene_Associated_Cell_type_specific	16		Hypermethylated
cg00474854	5	0.001	GNAL	Body		18	N_Shore	Hypermethylated
cg01720705	6	0.001	FAM89A	Body		1	Island	Hypomethylated
cg01885356	5	0.001	ARMC9	TSS1500		2	N_Shore	Hypermethylated
cg02215080	6	0.001	KIF26B	Body		1	N_Shelf	Hypermethylated
cg02502145	5	0.001	SOS1	Body		2		Hypomethylated
cg05509584	6	0.001	NEDD4L	Body		18		Hypermethylated
cg05716606	3	0.001	XPNPEP1	Body		10		Hypermethylated
cg08782592	5	0.001	TGIF1	5'UTR		18		Hypermethylated
cg10331105	5	0.001	FTO	Body		16		Hypermethylated
cg10521650	6	0.001	SCCPDH	3'UTR		1		Hypermethylated
cg10926994	5	0.001	FUBP1	TSS200	Unclassified	1	Island	Hypomethylated
cg11036893	3	0.001	PGS1	Body		17	Island	Hypermethylated
cg12357304	3	0.001	TEAD3	1stExon; 5'UTR		6	Island	Hypomethylated
cg12549321	4	0.001	FGGY	1stExon; 5'UTR	Promoter_Associated	1	Island	Hypomethylated
cg13530448	5	0.001	KIF27	5'UTR	Promoter_Associated	9	N_Shore	Hypomethylated
cg14480249	3	0.001	DOK7	Body	Unclassified_Cell_type_specific	4	S_Shore	Hypomethylated
cg15048554	4	0.001	BTBD11	TSS1500	Promoter_Associated	12	Island	Hypomethylated
cg16032134	3	0.001	ATP10A	Body	Unclassified_Cell_type_specific	15		Hypermethylated
cg18156903	3	0.001	MLLT6	Body		17		Hypermethylated
cg19509748	5	0.001	MAPK13	Body		6	S_Shelf	Hypermethylated
cg21133613	3	0.001	HJURP	Body	Promoter_Associated_Cell_type_specific	2	Island	Hypomethylated
cg21410293	4	0.001	KIAA0427	3'UTR		18	Island	Hypermethylated
cg22380533	4	0.001	SYT5	5'UTR	Promoter_Associated	19	Island	Hypomethylated
cg24511341	3	0.001	CARS2	TSS200	Promoter_Associated	13	Island	Hypomethylated
cg25318918	6	0.001	SIAH2	TSS200	Promoter_Associated	3	Island	Hypomethylated
cg25345615	6	0.001	OCLN	TSS200; 5'UTR	Unclassified	5	Island	Hypomethylated
cg25502618	6	0.001	KIAA1949	Body	Promoter_Associated	6		Hypomethylated
cg26971989	5	0.001	SMEK1	TSS200	Unclassified	14	Island	Hypomethylated
cg27246729	6	0.001	ACADS	TSS200	Promoter_Associated	12	N_Shore	Hypomethylated
cg00399938	1	0	ZDHHC8	TSS1500	Unclassified	22	Island	Hypomethylated
cg00983705	1	0	ATXN1	5'UTR	Unclassified_Cell_type_specific	6		Hypermethylated
cg01362882	2	0	SMYD2	TSS200		1	Island	Hypomethylated
cg01739661	2	0	CASR	TSS200; 5'UTR		3	Island	Hypomethylated
cg05956076	1	0	TNXB	5'UTR		6		Hypermethylated
cg08581512	2	0	CYP2R1	Body		11	Island	Hypomethylated
cg09920215	2	0	PWP2	TSS1500		21	N_Shore	Hypermethylated
cg10470814	2	0	HMGXB3	TSS200; 1stExon; 5'UTR	Promoter_Associated	5	Island	Hypomethylated
cg10953983	2	0	KLHL23	1stExon; TSS200; 5'UTR	Promoter_Associated	2	Island	Hypomethylated
cg11474250	2	0	EFNA5	TSS1500	Unclassified_Cell_type_specific	5	Island	Hypomethylated
cg12255362	2	0	ZNF84	5'UTR	Unclassified	12	Island	Hypomethylated
cg14172633	1	0	HMCN1	TSS200		1	Island	Hypomethylated
cg20484547	1	0	RALGPS1	5'UTR	Unclassified	9		Hypermethylated
cg24071726	1	0	SP5	TSS200; TSS1500		2	Island	Hypomethylated
cg24813710	2	0	ECSIT	Body		19	S_Shelf	Hypermethylated
cg26822773	2	0	GOT2	Body	Promoter_Associated	16	Island	Hypomethylated

## Sheet: Associated with Both
Table S5 - SWAG analysis results between early vs late bed timings with genes associated with both sleep and obesity
TARGET ID	freq_post	percentage	GENE	GENE REGION	REGULATORY REGION	CHR	LOCATION	METHYLATION STATUS
cg04402799	80	0.019	CDH4	Body		20		Hypomethylated
cg09160032	16	0.004	NR3C2	Body		4		Hypermethylated
cg01369328	11	0.003	ACTG1	TSS200	Promoter_Associated	17	Island	Hypomethylated
cg06593906	11	0.003	COG5	Body		7		Hypermethylated
cg25060988	7	0.002	CAT	TSS1500	Promoter_Associated	11	N_Shore	Hypomethylated
cg25103905	8	0.002	HDAC4	Body		2		Hypermethylated
cg10331105	5	0.001	FTO	Body		16		Hypermethylated
cg14480249	3	0.001	DOK7	Body	Unclassified_Cell_type_specific	4	S_Shore	Hypomethylated
cg25345615	6	0.001	OCLN	TSS200; 5'UTR	Unclassified	5	Island	Hypomethylated
cg00983705	1	0	ATXN1	5'UTR	Unclassified_Cell_type_specific	6		Hypermethylated
